# Supplementary material for: Microbiota in the Rhizosphere and Seed of Rice From China, With Reference to Their Transmission and Biogeography
Source: Front Microbiol. 2020 Jul 10;11:995. doi: 10.3389/fmicb.2020.00995 (PMC7365946; doi:10.3389/fmicb.2020.00995)
Supplement: TABLE S1 — The metadata associated with rice seed and rhizosphere samples. [file Data_Sheet_1.xlsx]

## Sheet: TableS1
Table S1. The metadata associated with rice seed and rhizosphere samples
SampleID	Cultivars	Subspecies	Year	group	City	Region	Province	coordinate	Target
R3	Huanghuazhan	indica	Year 2015	Seed 2015	Ezhou	Tuanpu	Hubei	30.41N 114.74E	Seed
riceseed21b	Huanghuazhan	indica	Year 2016	Seed 2016	Ezhou	Tuanpu	Hubei	30.41N 114.74E	Seed
ricesoil21b	Huanghuazhan	indica	Year 2016	Rhizosphere 2016	Ezhou	Tuanpu	Hubei	30.41N 114.74E	Rhizosphere
B1	Huanghuazhan	indica	Year 2015	Seed 2015	Ezhou	Tuanpu	Hubei	30.41N 114.74E	Seed
riceseed17b	Huanghuazhan	indica	Year 2016	Seed 2016	Ezhou	Tuanpu	Hubei	30.41N 114.74E	Seed
ricesoil17b	Huanghuazhan	indica	Year 2016	Rhizosphere 2016	Ezhou	Tuanpu	Hubei	30.41N 114.74E	Rhizosphere
R1	Huanghuazhan	indica	Year 2015	Seed 2015	Ezhou	Tuanpu	Hubei	30.41N 114.74E	Seed
riceseed15b	Huanghuazhan	indica	Year 2016	Seed 2016	Ezhou	Tuanpu	Hubei	30.41N 114.74E	Seed
ricesoil15b	Huanghuazhan	indica	Year 2016	Rhizosphere 2016	Ezhou	Tuanpu	Hubei	30.41N 114.74E	Rhizosphere
SSHB1	Huanghuazhan	indica	Year 2015	Rhizosphere 2015	Ezhou	Tuanpu	Hubei	30.41N 114.74E	Rhizosphere
L4	Huanghuazhan	indica	Year 2015	Rhizosphere 2015	Ezhou	Tuanpu	Hubei	30.41N 114.74E	Rhizosphere
R6	Huanghuazhan	indica	Year 2015	Seed 2015	Ezhou	Tuanpu	Hubei	30.41N 114.74E	Seed
riceseed16b	Huanghuazhan	indica	Year 2016	Seed 2016	Ezhou	Tuanpu	Hubei	30.41N 114.74E	Seed
ricesoil16b	Huanghuazhan	indica	Year 2016	Rhizosphere 2016	Ezhou	Tuanpu	Hubei	30.41N 114.74E	Rhizosphere
R2	Huanghuazhan	indica	Year 2015	Seed 2015	Ezhou	Tuanpu	Hubei	30.41N 114.74E	Seed
riceseed18b	Huanghuazhan	indica	Year 2016	Seed 2016	Ezhou	Tuanpu	Hubei	30.41N 114.74E	Seed
ricesoil18b	Huanghuazhan	indica	Year 2016	Rhizosphere 2016	Ezhou	Tuanpu	Hubei	30.41N 114.74E	Rhizosphere
SrHB2	Huanghuazhan	indica	Year 2015	Rhizosphere 2015	Ezhou	Tuanpu	Hubei	30.41N 114.74E	Rhizosphere
SSHB2	Huanghuazhan	indica	Year 2015	Rhizosphere 2015	Ezhou	Tuanpu	Hubei	30.41N 114.74E	Rhizosphere
B9	Daohuaxiang	japonica	Year 2015	Seed 2015	Harbin	Nongkeyuan	Heilongjiang	45.84N 126.85E	Seed
R14	Daohuaxiang	japonica	Year 2015	Seed 2015	Harbin	Jiangbei	Heilongjiang	45.84N 126.85E	Seed
SrJB9	Daohuaxiang	japonica	Year 2015	Rhizosphere 2015	Harbin	Jiangbei	Heilongjiang	45.84N 126.85E	Rhizosphere
SrNK9	Daohuaxiang	japonica	Year 2015	Rhizosphere 2015	Harbin	Nongkeyuan	Heilongjiang	45.84N 126.85E	Rhizosphere
SSJB9	Daohuaxiang	japonica	Year 2015	Rhizosphere 2015	Harbin	Jiangbei	Heilongjiang	45.84N 126.85E	Rhizosphere
SSNK9	Daohuaxiang	japonica	Year 2015	Rhizosphere 2015	Harbin	Nongkeyuan	Heilongjiang	45.84N 126.85E	Rhizosphere
JB428	Daohuaxiang	japonica	Year 2015	Rhizosphere 2015	Harbin	Jiangbei	Heilongjiang	45.84N 126.85E	Rhizosphere
R11	Daohuaxiang	japonica	Year 2015	Seed 2015	Harbin	Jiangbei	Heilongjiang	45.84N 126.85E	Seed
R12	Daohuaxiang	japonica	Year 2015	Seed 2015	Harbin	Nongkeyuan	Heilongjiang	45.84N 126.85E	Seed
SrJB6	Daohuaxiang	japonica	Year 2015	Rhizosphere 2015	Harbin	Jiangbei	Heilongjiang	45.84N 126.85E	Rhizosphere
SrNK6	Daohuaxiang	japonica	Year 2015	Rhizosphere 2015	Harbin	Nongkeyuan	Heilongjiang	45.84N 126.85E	Rhizosphere
SSNK6	Daohuaxiang	japonica	Year 2015	Rhizosphere 2015	Harbin	Nongkeyuan	Heilongjiang	45.84N 126.85E	Rhizosphere
riceseed09b	Daohuaxiang	japonica	Year 2016	Seed 2016	Harbin	Jiangbei	Heilongjiang	45.84N 126.85E	Seed
riceseed10b	Daohuaxiang	japonica	Year 2016	Seed 2016	Harbin	Daowai	Heilongjiang	45.84N 126.85E	Seed
ricesoil09b	Daohuaxiang	japonica	Year 2016	Rhizosphere 2016	Harbin	Jiangbei	Heilongjiang	45.84N 126.85E	Rhizosphere
ricesoil10b	Daohuaxiang	japonica	Year 2016	Rhizosphere 2016	Harbin	Daowai	Heilongjiang	45.84N 126.85E	Rhizosphere
R13	Daohuaxiang	japonica	Year 2015	Seed 2015	Harbin	Jiangbei	Heilongjiang	45.84N 126.85E	Seed
SG12S	Daohuaxiang	japonica	Year 2015	Rhizosphere 2015	Harbin	Jiangbei	Heilongjiang	45.84N 126.85E	Rhizosphere
B8	Daohuaxiang	japonica	Year 2015	Seed 2015	Harbin	Jiangbei	Heilongjiang	45.84N 126.85E	Seed
riceseed05b	Daohuaxiang	japonica	Year 2016	Seed 2016	Harbin	Jiangbei	Heilongjiang	45.84N 126.85E	Seed
ricesoil05b	Daohuaxiang	japonica	Year 2016	Rhizosphere 2016	Harbin	Jiangbei	Heilongjiang	45.84N 126.85E	Rhizosphere
SrJB2	Daohuaxiang	japonica	Year 2015	Rhizosphere 2015	Harbin	Jiangbei	Heilongjiang	45.84N 126.85E	Rhizosphere
riceseed07b	Daohuaxiang	japonica	Year 2016	Seed 2016	Harbin	Jiangbei	Heilongjiang	45.84N 126.85E	Seed
riceseed08b	Daohuaxiang	japonica	Year 2016	Seed 2016	Harbin	Daowai	Heilongjiang	45.84N 126.85E	Seed
ricesoil07b	Daohuaxiang	japonica	Year 2016	Rhizosphere 2016	Harbin	Jiangbei	Heilongjiang	45.84N 126.85E	Rhizosphere
ricesoil08b	Daohuaxiang	japonica	Year 2016	Rhizosphere 2016	Harbin	Daowai	Heilongjiang	45.84N 126.85E	Rhizosphere
riceseed01b	Daohuaxiang	japonica	Year 2016	Seed 2016	Harbin	Jiangbei	Heilongjiang	45.84N 126.85E	Seed
riceseed02b	Daohuaxiang	japonica	Year 2016	Seed 2016	Harbin	Daowai	Heilongjiang	45.84N 126.85E	Seed
ricesoil01b	Daohuaxiang	japonica	Year 2016	Rhizosphere 2016	Harbin	Jiangbei	Heilongjiang	45.84N 126.85E	Rhizosphere
ricesoil02b	Daohuaxiang	japonica	Year 2016	Rhizosphere 2016	Harbin	Daowai	Heilongjiang	45.84N 126.85E	Rhizosphere
B10	Daohuaxiang	japonica	Year 2015	Seed 2015	Harbin	Nongkeyuan	Heilongjiang	45.84N 126.85E	Seed
riceseed03b	Daohuaxiang	japonica	Year 2016	Seed 2016	Harbin	Jiangbei	Heilongjiang	45.84N 126.85E	Seed
riceseed04b	Daohuaxiang	japonica	Year 2016	Seed 2016	Harbin	Daowai	Heilongjiang	45.84N 126.85E	Seed
ricesoil03b	Daohuaxiang	japonica	Year 2016	Rhizosphere 2016	Harbin	Jiangbei	Heilongjiang	45.84N 126.85E	Rhizosphere
ricesoil04b	Daohuaxiang	japonica	Year 2016	Rhizosphere 2016	Harbin	Daowai	Heilongjiang	45.84N 126.85E	Rhizosphere
SrNK10	Daohuaxiang	japonica	Year 2015	Rhizosphere 2015	Harbin	Nongkeyuan	Heilongjiang	45.84N 126.85E	Rhizosphere
SSNK10	Daohuaxiang	japonica	Year 2015	Rhizosphere 2015	Harbin	Nongkeyuan	Heilongjiang	45.84N 126.85E	Rhizosphere
SSJB2	Daohuaxiang	japonica	Year 2015	Rhizosphere 2015	Harbin	Nongkeyuan	Heilongjiang	45.84N 126.85E	Rhizosphere
riceseed22b	Huanghuazhan	indica	Year 2016	Seed 2016	Nangchang	Jiangnong	Jiangxi	28.77N 115.83E	Seed
ricesoil22b	Huanghuazhan	indica	Year 2016	Rhizosphere 2016	Nangchang	Jiangnong	Jiangxi	28.77N 115.83E	Rhizosphere
JR1	Huanghuazhan	indica	Year 2015	Rhizosphere 2015	Nangchang	Jiangnong	Jiangxi	28.77N 115.83E	Rhizosphere
JS1	Huanghuazhan	indica	Year 2015	Rhizosphere 2015	Nangchang	Jiangnong	Jiangxi	28.77N 115.83E	Rhizosphere
JXHHZ	Huanghuazhan	indica	Year 2015	Seed 2015	Nangchang	Jiangnong	Jiangxi	28.77N 115.83E	Seed
riceseed19b	Huanghuazhan	indica	Year 2016	Seed 2016	Nangchang	Jiangnong	Jiangxi	28.77N 115.83E	Seed
ricesoil19b	Huanghuazhan	indica	Year 2016	Rhizosphere 2016	Nangchang	Jiangnong	Jiangxi	28.77N 115.83E	Rhizosphere
JR5	Huanghuazhan	indica	Year 2015	Rhizosphere 2015	Nangchang	Nangchang	Jiangxi	28.77N 115.83E	Rhizosphere
JS5	Huanghuazhan	indica	Year 2015	Rhizosphere 2015	Nangchang	Nangchang	Jiangxi	28.77N 115.83E	Rhizosphere
R10	Huanghuazhan	indica	Year 2015	Seed 2015	Nangchang	Nangchang	Jiangxi	28.77N 115.83E	Seed
JR6	Huanghuazhan	indica	Year 2015	Rhizosphere 2015	Nangchang	Nangchang	Jiangxi	28.77N 115.83E	Rhizosphere
R7	Huanghuazhan	indica	Year 2015	Seed 2015	Nangchang	Nangchang	Jiangxi	28.77N 115.83E	Seed
riceseed23b	Huanghuazhan	indica	Year 2016	Seed 2016	Nangchang	Jiangnong	Jiangxi	28.77N 115.83E	Seed
ricesoil23b	Huanghuazhan	indica	Year 2016	Rhizosphere 2016	Nangchang	Jiangnong	Jiangxi	28.77N 115.83E	Rhizosphere
JR4	Huanghuazhan	indica	Year 2015	Rhizosphere 2015	Nangchang	Jiangnong	Jiangxi	28.77N 115.83E	Rhizosphere
JS4	Huanghuazhan	indica	Year 2015	Rhizosphere 2015	Nangchang	Jiangnong	Jiangxi	28.77N 115.83E	Rhizosphere
R9	Huanghuazhan	indica	Year 2015	Seed 2015	Nangchang	Jiangnong	Jiangxi	28.77N 115.83E	Seed
riceseed20b	Huanghuazhan	indica	Year 2016	Seed 2016	Nangchang	Jiangnong	Jiangxi	28.77N 115.83E	Seed
ricesoil20b	Huanghuazhan	indica	Year 2016	Rhizosphere 2016	Nangchang	Jiangnong	Jiangxi	28.77N 115.83E	Rhizosphere
JR3	Huanghuazhan	indica	Year 2015	Rhizosphere 2015	Nangchang	Nangchang	Jiangxi	28.77N 115.83E	Rhizosphere
JXWY308	Huanghuazhan	indica	Year 2015	Seed 2015	Nangchang	Nangchang	Jiangxi	28.77N 115.83E	Seed
JR2	Huanghuazhan	indica	Year 2015	Rhizosphere 2015	Nangchang	Jiangnong	Jiangxi	28.77N 115.83E	Rhizosphere
JS2	Huanghuazhan	indica	Year 2015	Rhizosphere 2015	Nangchang	Jiangnong	Jiangxi	28.77N 115.83E	Rhizosphere
R8	Huanghuazhan	indica	Year 2015	Seed 2015	Nangchang	Jiangnong	Jiangxi	28.77N 115.83E	Seed
B3	Daohuaxiang	japonica	Year 2015	Seed 2015	Wuchang	Wuchang	Heilongjiang	45.05N 127.05E	Seed
riceseed14b	Daohuaxiang	japonica	Year 2016	Seed 2016	Wuchang	Wuchang	Heilongjiang	45.05N 127.05E	Seed
ricesoil14b	Daohuaxiang	japonica	Year 2016	Rhizosphere 2016	Wuchang	Wuchang	Heilongjiang	45.05N 127.05E	Rhizosphere
SrWC1	Daohuaxiang	japonica	Year 2015	Rhizosphere 2015	Wuchang	Wuchang	Heilongjiang	45.05N 127.05E	Rhizosphere
SSWC1	Daohuaxiang	japonica	Year 2015	Rhizosphere 2015	Wuchang	Wuchang	Heilongjiang	45.05N 127.05E	Rhizosphere
riceseed11b	Daohuaxiang	japonica	Year 2016	Seed 2016	Wuchang	Wuchang	Heilongjiang	45.05N 127.05E	Seed
ricesoil11b	Daohuaxiang	japonica	Year 2016	Rhizosphere 2016	Wuchang	Wuchang	Heilongjiang	45.05N 127.05E	Rhizosphere
B2	Daohuaxiang	japonica	Year 2015	Seed 2015	Wuchang	Wuchang	Heilongjiang	45.05N 127.05E	Seed
SrWC3	Daohuaxiang	japonica	Year 2015	Rhizosphere 2015	Wuchang	Wuchang	Heilongjiang	45.05N 127.05E	Rhizosphere
SSWC3	Daohuaxiang	japonica	Year 2015	Rhizosphere 2015	Wuchang	Wuchang	Heilongjiang	45.05N 127.05E	Rhizosphere
B4	Daohuaxiang	japonica	Year 2015	Seed 2015	Wuchang	Wuchang	Heilongjiang	45.05N 127.05E	Seed
riceseed13b	Daohuaxiang	japonica	Year 2016	Seed 2016	Wuchang	Wuchang	Heilongjiang	45.05N 127.05E	Seed
ricesoil13b	Daohuaxiang	japonica	Year 2016	Rhizosphere 2016	Wuchang	Wuchang	Heilongjiang	45.05N 127.05E	Rhizosphere
SrWC8	Daohuaxiang	japonica	Year 2015	Rhizosphere 2015	Wuchang	Wuchang	Heilongjiang	45.05N 127.05E	Rhizosphere
SSWC8	Daohuaxiang	japonica	Year 2015	Rhizosphere 2015	Wuchang	Wuchang	Heilongjiang	45.05N 127.05E	Rhizosphere
riceseed12b	Daohuaxiang	japonica	Year 2016	Seed 2016	Wuchang	Wuchang	Heilongjiang	45.05N 127.05E	Seed
ricesoil12b	Daohuaxiang	japonica	Year 2016	Rhizosphere 2016	Wuchang	Wuchang	Heilongjiang	45.05N 127.05E	Rhizosphere
riceseed06b	Daohuaxiang	japonica	Year 2016	Seed 2016	Wuchang	Wuchang	Heilongjiang	45.05N 127.05E	Seed
ricesoil06b	Daohuaxiang	japonica	Year 2016	Rhizosphere 2016	Wuchang	Wuchang	Heilongjiang	45.05N 127.05E	Rhizosphere
SSHB6	Huanghuazhan	indica	Year 2015	Rhizosphere 2015	Wuhan	Nanhu	Hubei	30.48N 114.74E	Rhizosphere
R5	Huanghuazhan	indica	Year 2015	Seed 2015	Wuhan	Nanhu	Hubei	30.48N 114.74E	Seed
SrHB6	Huanghuazhan	indica	Year 2015	Rhizosphere 2015	Wuhan	Nanhu	Hubei	30.48N 114.74E	Rhizosphere
SrHB4	Huanghuazhan	indica	Year 2015	Rhizosphere 2015	Wuhan	Nanhu	Hubei	30.48N 114.74E	Rhizosphere
SSHB4	Huanghuazhan	indica	Year 2015	Rhizosphere 2015	Wuhan	Nanhu	Hubei	30.48N 114.74E	Rhizosphere
WHHHZ	Huanghuazhan	indica	Year 2015	Seed 2015	Wuhan	Nanhu	Hubei	30.48N 114.74E	Seed
R4	Huanghuazhan	indica	Year 2015	Seed 2015	Wuhan	Nanhu	Hubei	30.48N 114.74E	Seed
SrHB5	Huanghuazhan	indica	Year 2015	Rhizosphere 2015	Wuhan	Nanhu	Hubei	30.48N 114.74E	Rhizosphere
SSHB5	Huanghuazhan	indica	Year 2015	Rhizosphere 2015	Wuhan	Nanhu	Hubei	30.48N 114.74E	Rhizosphere

## Sheet: Table S2
Table S2. The contributions of rice rhizosphere and parent seeds to the microbiota of offspring based on FEAST analysis.
	Contribution to seed microbiota (%)
Site	Parent seeds	Rhizosphere soils	Unknown sources
Ezhou site1	32.5516	7	60.4484
Ezhou site2	30.6323	8.6	60.7677
Wuchang site1	19.4593	13.4	67.1407
Wuchang site2	28.2721	9.65	62.0779
Harbin site1	10.1252	17.55	72.3248
Harbin site2	32.9876	9.2	57.8124
Nanchang site1	15.5	12.5	72
Nanchang site2	34.1828	7.4	58.4172
Average contribution	25.462	10.66	63.874

## Sheet: Table S3
Table S3. The db-RDA models built to assess the effects of environmental variables on rice seed and rhizosphere microbiota
Environmental	Seed bacterial community		Rhizosphere bacterial community
variable	VE (%)	P	VE (%)	P
Moisture	17.96	0.001***	-	-
WMAT	17.73	0.001***	12.61	0.001***
pH	-	-	22.48	0.001***
Total nitrogen	-	-	7.63	0.001***
Total carbon	-	-	7.62	0.002**
Available potassium	-	-	5.32	0.001***
Available phosphorus	-	-	3.87	0.002**
Aluminum	-	-	1.88	0.03*
Fe	-	-	4.85	0.09
Calcium	-	-	0.97	0.294
Sodium	-	-	0.78	0.477
Sulphur	-	-	0.96	0.325
Total phosphorus	-	-	0.78	0.505
MAT	-	-	-	-
MAP	-	-	-	-
ANOVA test of model	F=6.48	P=0.001***	4.73	P=0.001 ***
Note: -, the respective variable was not selected for the model; *, P < 0.05; **, P < 0.01; ***, P < 0.001. MAT: mean annual temperature; WMAT: winter mean annual temperature; MAP: mean annual precipitation

## Sheet: Table S4
Table S4. The core microbiota of rice seed and rhizosphere samples. The core microbiota is defined as OTUs recovered in 90% samples in a given treatment group.
		Selected as core taxa
OTUs ID	Taxonomy	Rice seeds	Rice rhizosphere soils
OTU_1	k__BacteriaProteobacteriaGammaproteobacteriaPseudomonadalesPseudomonadaceaePseudomonas_OTU_1	+	+
OTU_1003	k__BacteriaNitrospiraeNitrospiraNitrospiralesNitrospiraceaeThermodesulfovibrio_OTU_1003		+
OTU_1009	k__BacteriaAcidobacteriaAcidobacteria_Gp6Gp6Gp6Gp6_OTU_1009		+
OTU_1010	k__ArchaeaEuryarchaeotaMethanomicrobiaMethanomicrobialesMethanoregulaceaeMethanoregula_OTU_1010		+
OTU_1016	k__BacteriaPlanctomycetesPlanctomycetiaPlanctomycetalesPlanctomycetaceaePlanctopirus_OTU_1016		+
OTU_102	k__BacteriaProteobacteriaAlphaproteobacteriaRhizobialesHyphomicrobiaceaeDevosia_OTU_102		+
OTU_1030	k__BacteriaProteobacteriaDeltaproteobacteriaDeltaproteobacteria_incertae_sedisDeferrisomaDeferrisoma_OTU_1030		+
OTU_1032	k__BacteriaActinobacteriaActinobacteriaActinomycetalesNakamurellaceaeNakamurella_OTU_1032		+
OTU_1037	k__BacteriaFirmicutesBacilliBacillalesAlicyclobacillaceaeTumebacillus_OTU_1037		+
OTU_1054	k__BacteriaChloroflexiAnaerolineaeAnaerolinealesAnaerolineaceaeLongilinea_OTU_1054		+
OTU_1064	k__BacteriaAcidobacteriaAcidobacteria_Gp3Gp3Gp3Gp3_OTU_1064		+
OTU_1066	k__BacteriaProteobacteriaAlphaproteobacteriaCaulobacteralesHyphomonadaceaeMarinicauda_OTU_1066		+
OTU_1069	k__BacteriaChloroflexiArdenticateniaArdenticatenalesArdenticatenaceaeArdenticatena_OTU_1069		+
OTU_1074	k__BacteriaProteobacteriaDeltaproteobacteriaDeltaproteobacteria_incertae_sedisDeferrisomaDeferrisoma_OTU_1074		+
OTU_1078	k__BacteriaFirmicutesClostridiaClostridialesPeptostreptococcaceaeClostridium XI_OTU_1078		+
OTU_108	k__BacteriaProteobacteriaBetaproteobacteriaGallionellalesGallionellaceaeSideroxydans_OTU_108		+
OTU_1084	k__BacteriaProteobacteriaAlphaproteobacteriaSphingomonadalesSphingomonadaceaeNovosphingobium_OTU_1084		+
OTU_1085	k__BacteriaChloroflexiAnaerolineaeAnaerolinealesAnaerolineaceaeOrnatilinea_OTU_1085		+
OTU_1099	k__BacteriaProteobacteriaDeltaproteobacteriaMyxococcalesCystobacteraceaeAnaeromyxobacter_OTU_1099		+
OTU_110	k__BacteriaProteobacteriaAlphaproteobacteriaSphingomonadalesSphingomonadaceaeSphingomonas_OTU_110		+
OTU_1100	k__BacteriaAcidobacteriaAcidobacteria_Gp3PaludibaculumPaludibaculumPaludibaculum_OTU_1100		+
OTU_1102	k__BacteriaProteobacteriaDeltaproteobacteriaDesulfuromonadalesGeobacteraceaeGeobacter_OTU_1102		+
OTU_112	k__BacteriaProteobacteriaAlphaproteobacteriaSphingomonadalesSphingomonadaceaeNovosphingobium_OTU_112	+
OTU_1126	k__BacteriaBacteroidetesBacteroidiaBacteroidalesProlixibacteraceaeProlixibacter_OTU_1126		+
OTU_113	k__BacteriaActinobacteriaThermoleophiliaThermoleophilalesThermoleophilaceaeThermoleophilum_OTU_113		+
OTU_1138	k__BacteriaVerrucomicrobiaSubdivision3Subdivision3Subdivision3Subdivision3_OTU_1138		+
OTU_114	k__BacteriaChloroflexiCaldilineaeCaldilinealesCaldilineaceaeCaldilinea_OTU_114		+
OTU_1143	k__BacteriaProteobacteriaDeltaproteobacteriaMyxococcalesPhaselicystidaceaePhaselicystis_OTU_1143		+
OTU_1146	k__BacteriaVerrucomicrobiaSubdivision3Subdivision3Subdivision3Subdivision3_OTU_1146		+
OTU_1149	k__BacteriaCyanobacteriaChloroplastChloroplastChloroplastBacillariophyta_OTU_1149		+
OTU_1154	k__BacteriaAcidobacteriaAcidobacteria_Gp18Gp18Gp18Gp18_OTU_1154		+
OTU_1155	k__BacteriaVerrucomicrobiaSubdivision3Subdivision3Subdivision3Subdivision3_OTU_1155		+
OTU_1158	k__BacteriaActinobacteriaActinobacteriaAcidimicrobialesAcidimicrobiaceaeFerrimicrobium_OTU_1158		+
OTU_1164	k__BacteriaProteobacteriaDeltaproteobacteriaDesulfuromonadalesGeobacteraceaeGeobacter_OTU_1164		+
OTU_1165	k__BacteriaProteobacteriaBetaproteobacteriaBurkholderialesAlcaligenaceaeAdvenella_OTU_1165	+
OTU_1167	k__BacteriaProteobacteriaDeltaproteobacteriaSyntrophobacteralesSyntrophobacteraceaeDesulfovirga_OTU_1167		+
OTU_1187	k__BacteriaVerrucomicrobiaSubdivision3Subdivision3Subdivision3Subdivision3_OTU_1187		+
OTU_119	k__BacteriaChloroflexiAnaerolineaeAnaerolinealesAnaerolineaceaeLeptolinea_OTU_119		+
OTU_12	k__BacteriaProteobacteriaDeltaproteobacteriaMyxococcalesCystobacteraceaeAnaeromyxobacter_OTU_12		+
OTU_120	k__BacteriaFirmicutesBacilliBacillalesBacillaceae 1Bacillus_OTU_120		+
OTU_121	k__BacteriaProteobacteriaBetaproteobacteriaNitrosomonadalesNitrosomonadaceaeNitrosospira_OTU_121		+
OTU_1215	k__BacteriaChloroflexiAnaerolineaeAnaerolinealesAnaerolineaceaeOrnatilinea_OTU_1215		+
OTU_1216	k__BacteriaProteobacteriaDeltaproteobacteriaMyxococcalesCystobacteraceaeAnaeromyxobacter_OTU_1216		+
OTU_122	k__BacteriaChloroflexiAnaerolineaeAnaerolinealesAnaerolineaceaeThermomarinilinea_OTU_122		+
OTU_123	k__BacteriaProteobacteriaAlphaproteobacteriaRhizobialesRhizobiales_incertae_sedisVasilyevaea_OTU_123		+
OTU_125	k__BacteriaProteobacteriaAlphaproteobacteriaRhizobialesXanthobacteraceaePseudolabrys_OTU_125		+
OTU_1251	k__BacteriaProteobacteriaAlphaproteobacteriaCaulobacteralesCaulobacteraceaePhenylobacterium_OTU_1251		+
OTU_126	k__BacteriaProteobacteriaBetaproteobacteriaNeisserialesNeisseriaceaeFormivibrio_OTU_126		+
OTU_1260	k__BacteriaFirmicutesBacilliBacillalesPlanococcaceaeBhargavaea_OTU_1260		+
OTU_1264	k__BacteriaProteobacteriaDeltaproteobacteriaDesulfobacteralesDesulfobacteraceaeDesulfatiglans_OTU_1264		+
OTU_1265	k__BacteriaAcidobacteriaAcidobacteria_Gp16Gp16Gp16Gp16_OTU_1265		+
OTU_1268	k__BacteriaVerrucomicrobiaSubdivision3Subdivision3Subdivision3Subdivision3_OTU_1268		+
OTU_1278	k__BacteriaProteobacteriaDeltaproteobacteriaMyxococcalesCystobacteraceaeAnaeromyxobacter_OTU_1278		+
OTU_1290	k__BacteriaChloroflexiAnaerolineaeAnaerolinealesAnaerolineaceaeThermomarinilinea_OTU_1290		+
OTU_1291	k__BacteriaProteobacteriaDeltaproteobacteriaMyxococcalesCystobacteraceaeAnaeromyxobacter_OTU_1291		+
OTU_1293	k__BacteriaActinobacteriaActinobacteriaActinomycetalesThermomonosporaceaeActinocorallia_OTU_1293		+
OTU_13	k__BacteriaProteobacteriaAlphaproteobacteriaRhizobialesMethylobacteriaceaeMethylobacterium_OTU_13	+
OTU_1301	k__BacteriaProteobacteriaBetaproteobacteriaSulfuricellalesSulfuricellaceaeSulfuricella_OTU_1301		+
OTU_1302	k__BacteriaFirmicutesClostridiaClostridialesRuminococcaceaeAcetanaerobacterium_OTU_1302		+
OTU_1304	k__BacteriaProteobacteriaAlphaproteobacteriaSphingomonadalesSphingomonadaceaeNovosphingobium_OTU_1304		+
OTU_131	k__BacteriaBacteroidetesBacteroidiaBacteroidalesProlixibacteraceaeMangrovibacterium_OTU_131		+
OTU_1314	k__BacteriaVerrucomicrobiaSubdivision3Subdivision3Subdivision3Subdivision3_OTU_1314		+
OTU_1327	k__BacteriaProteobacteriaDeltaproteobacteriaSyntrophobacteralesSyntrophaceaeDesulfomonile_OTU_1327		+
OTU_133	k__BacteriaProteobacteriaBetaproteobacteriaRhodocyclalesRhodocyclaceaeMethyloversatilis_OTU_133		+
OTU_1331	k__BacteriaProteobacteriaBetaproteobacteriaBurkholderialesComamonadaceaeHydrogenophaga_OTU_1331		+
OTU_1342	k__BacteriaChloroflexiCaldilineaeCaldilinealesCaldilineaceaeLitorilinea_OTU_1342		+
OTU_1348	k__BacteriaProteobacteriaDeltaproteobacteriaDeltaproteobacteria_incertae_sedisDeferrisomaDeferrisoma_OTU_1348		+
OTU_138	k__BacteriaActinobacteriaActinobacteriaGaiellalesGaiellaceaeGaiella_OTU_138		+
OTU_1380	k__BacteriaFirmicutesClostridiaClostridialesRuminococcaceaeClostridium III_OTU_1380		+
OTU_1395	k__BacteriaAcidobacteriaAcidobacteria_Gp6Gp6Gp6Gp6_OTU_1395		+
OTU_14	k__BacteriaActinobacteriaActinobacteriaActinomycetalesMicrobacteriaceaeCurtobacterium_OTU_14		+
OTU_14	k__BacteriaActinobacteriaActinobacteriaActinomycetalesMicrobacteriaceaeCurtobacterium_OTU_14	+
OTU_1402	k__BacteriaProteobacteriaGammaproteobacteriaAeromonadalesSuccinivibrionaceaeSuccinimonas_OTU_1402		+
OTU_141	k__BacteriaBacteroidetesBacteroidiaBacteroidalesMarinilabiliaceaeMangroviflexus_OTU_141		+
OTU_1423	k__BacteriaVerrucomicrobiaVerrucomicrobiaeVerrucomicrobialesVerrucomicrobiaceaeLuteolibacter_OTU_1423		+
OTU_1427	k__BacteriaNitrospiraeNitrospiraNitrospiralesNitrospiraceaeThermodesulfovibrio_OTU_1427		+
OTU_145	k__BacteriaActinobacteriaActinobacteriaActinomycetalesGeodermatophilaceaeGeodermatophilus_OTU_145	+
OTU_146	k__BacteriaActinobacteriaActinobacteriaAcidimicrobialesAcidimicrobiaceaeIlumatobacter_OTU_146		+
OTU_1460	k__BacteriaProteobacteriaAlphaproteobacteriaSphingomonadalesSphingomonadaceaeSphingomonas_OTU_1460	+
OTU_1463	k__BacteriaFirmicutesClostridiaClostridialesClostridiaceae 1Clostridium sensu stricto_OTU_1463		+
OTU_1469	k__BacteriaActinobacteriaActinobacteriaSolirubrobacteralesConexibacteraceaeConexibacter_OTU_1469		+
OTU_148	k__BacteriaActinobacteriaActinobacteriaActinomycetalesMicromonosporaceaePlantactinospora_OTU_148		+
OTU_1488	k__BacteriaChloroflexiCaldilineaeCaldilinealesCaldilineaceaeLitorilinea_OTU_1488		+
OTU_149	k__BacteriaProteobacteriaDeltaproteobacteriaMyxococcalesCystobacteraceaeAnaeromyxobacter_OTU_149		+
OTU_1492	k__BacteriaPlanctomycetesPhycisphaeraeTepidisphaeralesTepidisphaeraceaeTepidisphaera_OTU_1492		+
OTU_15	k__BacteriaProteobacteriaAlphaproteobacteriaRhizobialesMethylobacteriaceaeMethylobacterium_OTU_15	+
OTU_150	k__BacteriaProteobacteriaBetaproteobacteriaGallionellalesGallionellaceaeSideroxydans_OTU_150		+
OTU_1507	k__BacteriaBacteroidetesBacteroidiaBacteroidalesRikenellaceaeMucinivorans_OTU_1507		+
OTU_1508	k__BacteriaProteobacteriaDeltaproteobacteriaSyntrophobacteralesSyntrophaceaeSyntrophus_OTU_1508		+
OTU_1509	k__BacteriaChloroflexiAnaerolineaeAnaerolinealesAnaerolineaceaeOrnatilinea_OTU_1509		+
OTU_1513	k__BacteriaAcidobacteriaHolophagaeHolophagalesHolophagaceaeHolophaga_OTU_1513		+
OTU_1517	k__BacteriaProteobacteriaDeltaproteobacteriaMyxococcalesCystobacteraceaeAnaeromyxobacter_OTU_1517		+
OTU_153	k__BacteriaActinobacteriaActinobacteriaActinomycetalesMycobacteriaceaeMycobacterium_OTU_153		+
OTU_1535	k__BacteriaProteobacteriaGammaproteobacteriaXanthomonadalesXanthomonadaceaeStenotrophomonas_OTU_1535	+
OTU_1540	k__BacteriaActinobacteriaActinobacteriaCoriobacterialesCoriobacteriaceaeOlsenella_OTU_1540		+
OTU_1551	k__BacteriaVerrucomicrobiaSubdivision3Subdivision3Subdivision3Subdivision3_OTU_1551		+
OTU_157	k__BacteriaProteobacteriaBetaproteobacteriaRhodocyclalesRhodocyclaceaeGeorgfuchsia_OTU_157		+
OTU_1576	k__BacteriaChloroflexiAnaerolineaeAnaerolinealesAnaerolineaceaeOrnatilinea_OTU_1576		+
OTU_158	k__BacteriaProteobacteriaAlphaproteobacteriaRhodospirillalesRhodospirillaceaePelagibius_OTU_158		+
OTU_1580	k__BacteriaLatescibacteriaLatescibacteriaLatescibacteriaLatescibacteriaLatescibacteria_OTU_1580		+
OTU_1582	k__BacteriaArmatimonadetesChthonomonadetesChthonomonadalesChthonomonadaceaeChthonomonas/Armatimonadetes_gp3_OTU_1582		+
OTU_159	k__BacteriaProteobacteriaAlphaproteobacteriaRhodospirillalesReyranellaReyranella_OTU_159		+
OTU_16	k__BacteriaProteobacteriaAlphaproteobacteriaSphingomonadalesSphingomonadaceaeSphingomonas_OTU_16	+
OTU_160	k__BacteriaAcidobacteriaAcidobacteria_Gp16Gp16Gp16Gp16_OTU_160		+
OTU_1619	k__BacteriaProteobacteriaBetaproteobacteriaNeisserialesNeisseriaceaeFormivibrio_OTU_1619		+
OTU_166	k__BacteriaAcidobacteriaAcidobacteria_Gp3Candidatus SolibacterCandidatus SolibacterCandidatus Solibacter_OTU_166		+
OTU_167	k__BacteriaProteobacteriaBetaproteobacteriaNitrosomonadalesNitrosomonadaceaeNitrosospira_OTU_167		+
OTU_168	k__BacteriaActinobacteriaActinobacteriaGaiellalesGaiellaceaeGaiella_OTU_168		+
OTU_169	k__BacteriaProteobacteriaAlphaproteobacteriaRhizobialesPhyllobacteriaceaeMesorhizobium_OTU_169		+
OTU_17	k__BacteriaActinobacteriaActinobacteriaActinomycetalesGeodermatophilaceaeBlastococcus_OTU_17		+
OTU_1709	k__BacteriaBacteroidetesBacteroidiaBacteroidalesProlixibacteraceaeMeniscus_OTU_1709		+
OTU_171	k__BacteriaProteobacteriaGammaproteobacteriaPseudomonadalesPseudomonadales_incertae_sedisDasania_OTU_171		+
OTU_173	k__BacteriaFirmicutesBacilliBacillalesPlanococcaceaeLysinibacillus_OTU_173		+
OTU_1739	k__BacteriaFirmicutesClostridiaClostridialesClostridiaceae 1Clostridium sensu stricto_OTU_1739		+
OTU_174	k__BacteriaProteobacteriaBetaproteobacteriaNitrosomonadalesNitrosomonadaceaeNitrosospira_OTU_174		+
OTU_1743	k__BacteriaProteobacteriaAlphaproteobacteriaRhizobialesXanthobacteraceaePseudolabrys_OTU_1743		+
OTU_1756	k__BacteriaAcidobacteriaAcidobacteria_Gp17Gp17Gp17Gp17_OTU_1756		+
OTU_1761	k__BacteriaVerrucomicrobiaSubdivision3Subdivision3Subdivision3Subdivision3_OTU_1761		+
OTU_1796	k__BacteriaGemmatimonadetesGemmatimonadetesGemmatimonadalesGemmatimonadaceaeGemmatimonas_OTU_1796		+
OTU_18	k__BacteriaProteobacteriaAlphaproteobacteriaRhizobialesRhizobiaceaeNeorhizobium_OTU_18	+
OTU_180	k__BacteriaAcidobacteriaAcidobacteria_Gp7Gp7Gp7Gp7_OTU_180		+
OTU_1802	k__BacteriaFirmicutesClostridiaHalanaerobialesAnoxybacterAnoxybacter_OTU_1802		+
OTU_1803	k__Bacteriacandidate division WPS-1WPS-1WPS-1WPS-1WPS-1_OTU_1803		+
OTU_181	k__BacteriaBacteroidetesSphingobacteriiaSphingobacterialesChitinophagaceaeFlavisolibacter_OTU_181		+
OTU_1822	k__BacteriaProteobacteriaDeltaproteobacteriaDesulfuromonadalesGeobacteraceaeGeobacter_OTU_1822		+
OTU_1823	k__BacteriaProteobacteriaBetaproteobacteriaGallionellalesGallionellaceaeSideroxydans_OTU_1823		+
OTU_1824	k__BacteriaProteobacteriaDeltaproteobacteriaMyxococcalesPolyangiaceaeMinicystis_OTU_1824		+
OTU_1831	k__BacteriaProteobacteriaAlphaproteobacteriaRhodospirillalesRhodospirillaceaePelagibius_OTU_1831		+
OTU_184	k__BacteriaGemmatimonadetesGemmatimonadetesGemmatimonadalesGemmatimonadaceaeGemmatimonas_OTU_184		+
OTU_1852	k__BacteriaAcidobacteriaAcidobacteria_Gp7Gp7Gp7Gp7_OTU_1852		+
OTU_1853	k__BacteriaPlanctomycetesPlanctomycetiaPlanctomycetalesPlanctomycetaceaeSchlesneria_OTU_1853		+
OTU_1862	k__BacteriaProteobacteriaBetaproteobacteriaRhodocyclalesRhodocyclaceaeMethyloversatilis_OTU_1862		+
OTU_187	k__BacteriaProteobacteriaBetaproteobacteriaBurkholderialesOxalobacteraceaeRugamonas_OTU_187		+
OTU_188	k__BacteriaProteobacteriaDeltaproteobacteriaMyxococcalesHaliangiaceaeHaliangium_OTU_188		+
OTU_189	k__BacteriaAcidobacteriaAcidobacteria_Gp21Gp21Gp21Gp21_OTU_189		+
OTU_1890	k__BacteriaActinobacteriaActinobacteriaActinomycetalesStreptomycetaceaeStreptacidiphilus_OTU_1890		+
OTU_1891	k__BacteriaProteobacteriaBetaproteobacteriaNitrosomonadalesNitrosomonadaceaeNitrosospira_OTU_1891		+
OTU_1892	k__BacteriaChloroflexiAnaerolineaeAnaerolinealesAnaerolineaceaeThermomarinilinea_OTU_1892		+
OTU_1895	k__BacteriaArmatimonadetesArmatimonadetes_gp5Armatimonadetes_gp5Armatimonadetes_gp5Armatimonadetes_gp5_OTU_1895		+
OTU_1896	k__BacteriaProteobacteriaBetaproteobacteriaRhodocyclalesRhodocyclaceaeMethyloversatilis_OTU_1896		+
OTU_1897	k__BacteriaAcidobacteriaHolophagaeHolophagalesHolophagaceaeHolophaga_OTU_1897		+
OTU_19	k__BacteriaProteobacteriaBetaproteobacteriaHydrogenophilalesHydrogenophilaceaeThiobacillus_OTU_19		+
OTU_1902	k__BacteriaBacteroidetesBacteroidiaBacteroidalesProlixibacteraceaeMangrovibacterium_OTU_1902		+
OTU_1910	k__BacteriaProteobacteriaDeltaproteobacteriaMyxococcalesCystobacteraceaeAnaeromyxobacter_OTU_1910		+
OTU_1927	k__BacteriaAcidobacteriaAcidobacteria_Gp6Gp6Gp6Gp6_OTU_1927		+
OTU_1947	k__BacteriaProteobacteriaDeltaproteobacteriaMyxococcalesLabilitrichaceaeLabilithrix_OTU_1947		+
OTU_196	k__BacteriaVerrucomicrobiaSpartobacteriaSpartobacteriaSpartobacteriaSpartobacteria_OTU_196		+
OTU_1964	k__ArchaeaEuryarchaeotaThermoplasmataMethanomassiliicoccalesMethanomassiliicoccaceaeMethanomassiliicoccus_OTU_1964		+
OTU_1966	k__BacteriaProteobacteriaDeltaproteobacteriaDeltaproteobacteria_incertae_sedisDeferrisomaDeferrisoma_OTU_1966		+
OTU_1970	k__BacteriaChloroflexiCaldilineaeCaldilinealesCaldilineaceaeLitorilinea_OTU_1970		+
OTU_1972	k__BacteriaProteobacteriaBetaproteobacteriaRhodocyclalesRhodocyclaceaeDechloromonas_OTU_1972		+
OTU_198	k__BacteriaProteobacteriaAlphaproteobacteriaRhizobialesBeijerinckiaceaeMethyloferula_OTU_198		+
OTU_1981	k__BacteriaFirmicutesClostridiaClostridialesClostridiaceae 1Clostridium sensu stricto_OTU_1981		+
OTU_1993	k__BacteriaProteobacteriaBetaproteobacteriaGallionellalesGallionellaceaeSideroxydans_OTU_1993		+
OTU_2	k__BacteriaProteobacteriaGammaproteobacteriaEnterobacterialesEnterobacteriaceaePantoea_OTU_2	+	+
OTU_20	k__BacteriaActinobacteriaActinobacteriaActinomycetalesKineosporiaceaeQuadrisphaera_OTU_20	+
OTU_2000	k__BacteriaHydrogenedentesCandidatus HydrogenedensCandidatus HydrogenedensCandidatus HydrogenedensCandidatus Hydrogenedens_OTU_2000		+
OTU_2002	k__BacteriaProteobacteriaDeltaproteobacteriaSyntrophobacteralesSyntrophobacteraceaeSyntrophobacter_OTU_2002		+
OTU_2006	k__BacteriaFirmicutesClostridiaClostridialesRuminococcaceaeClostridium III_OTU_2006		+
OTU_201	k__BacteriaProteobacteriaAlphaproteobacteriaRhizobialesHyphomicrobiaceaeHyphomicrobium_OTU_201		+
OTU_2029	k__BacteriaFirmicutesClostridiaClostridialesClostridiaceae 1Clostridium sensu stricto_OTU_2029		+
OTU_203	k__BacteriaProteobacteriaDeltaproteobacteriaDesulfuromonadalesGeobacteraceaeGeobacter_OTU_203		+
OTU_2035	k__BacteriaProteobacteriaDeltaproteobacteriaDesulfuromonadalesGeobacteraceaeGeobacter_OTU_2035		+
OTU_2036	k__BacteriaProteobacteriaDeltaproteobacteriaDesulfuromonadalesGeobacteraceaeGeobacter_OTU_2036		+
OTU_2037	k__BacteriaFirmicutesBacilliBacillalesBacillales_incertae_sedisCalditerricola_OTU_2037		+
OTU_2042	k__BacteriaPlanctomycetesPlanctomycetiaPlanctomycetalesPlanctomycetaceaeAquisphaera_OTU_2042		+
OTU_2047	k__BacteriaChloroflexiAnaerolineaeAnaerolinealesAnaerolineaceaeLongilinea_OTU_2047		+
OTU_2058	k__BacteriaProteobacteriaBetaproteobacteriaRhodocyclalesRhodocyclaceaePropionivibrio_OTU_2058		+
OTU_207	k__BacteriaActinobacteriaActinobacteriaActinomycetalesGeodermatophilaceaeModestobacter_OTU_207		+
OTU_2079	k__BacteriaProteobacteriaGammaproteobacteriaChromatialesChromatiaceaeThiohalobacter_OTU_2079		+
OTU_208	k__BacteriaActinobacteriaActinobacteriaAcidimicrobialesIamiaceaeAquihabitans_OTU_208		+
OTU_2087	k__BacteriaProteobacteriaDeltaproteobacteriaMyxococcalesMyxococcaceaeAggregicoccus_OTU_2087		+
OTU_21	k__BacteriaProteobacteriaAlphaproteobacteriaSphingomonadalesSphingomonadaceaeSphingomonas_OTU_21	+
OTU_2102	k__BacteriaActinobacteriaActinobacteriaActinomycetalesMycobacteriaceaeMycobacterium_OTU_2102		+
OTU_2106	k__BacteriaNitrospiraeNitrospiraNitrospiralesNitrospiraceaeNitrospira_OTU_2106		+
OTU_2109	k__BacteriaActinobacteriaActinobacteriaActinomycetalesSporichthyaceaeSporichthya_OTU_2109		+
OTU_2113	k__BacteriaFirmicutesBacilliBacillalesBacillaceae 2Aquisalibacillus_OTU_2113		+
OTU_2115	k__ArchaeaEuryarchaeotaMethanomicrobiaMethanomicrobialesMethanoregulaceaeMethanoregula_OTU_2115		+
OTU_2120	k__BacteriaProteobacteriaAlphaproteobacteriaRhizobialesRhodobiaceaeTepidamorphus_OTU_2120		+
OTU_2128	k__BacteriaProteobacteriaBetaproteobacteriaBurkholderialesComamonadaceaeCaldimonas_OTU_2128		+
OTU_213	k__BacteriaActinobacteriaActinobacteriaSolirubrobacteralesConexibacteraceaeConexibacter_OTU_213		+
OTU_2146	k__BacteriaNitrospiraeNitrospiraNitrospiralesNitrospiraceaeNitrospira_OTU_2146		+
OTU_2147	k__BacteriaProteobacteriaBetaproteobacteriaBurkholderialesBurkholderiales_incertae_sedisPiscinibacter_OTU_2147		+
OTU_215	k__BacteriaVerrucomicrobiaSubdivision3Subdivision3Subdivision3Subdivision3_OTU_215		+
OTU_2170	k__BacteriaChloroflexiAnaerolineaeAnaerolinealesAnaerolineaceaePelolinea_OTU_2170		+
OTU_218	k__BacteriaProteobacteriaBetaproteobacteriaNitrosomonadalesNitrosomonadaceaeNitrosospira_OTU_218		+
OTU_219	k__BacteriaProteobacteriaBetaproteobacteriaNeisserialesNeisseriaceaeFormivibrio_OTU_219		+
OTU_2193	k__BacteriaFirmicutesClostridiaClostridialesClostridiaceae 1Clostridium sensu stricto_OTU_2193		+
OTU_22	k__BacteriaProteobacteriaAlphaproteobacteriaRhizobialesBradyrhizobiaceaeBradyrhizobium_OTU_22		+
OTU_2200	k__BacteriaAcidobacteriaAcidobacteria_Gp3Candidatus SolibacterCandidatus SolibacterCandidatus Solibacter_OTU_2200		+
OTU_2212	k__BacteriaProteobacteriaDeltaproteobacteriaSyntrophobacteralesSyntrophobacteraceaeDesulfacinum_OTU_2212		+
OTU_2213	k__BacteriaBacteroidetesSphingobacteriiaSphingobacterialesSphingobacteriaceaeSolitalea_OTU_2213		+
OTU_222	k__BacteriaProteobacteriaDeltaproteobacteriaSyntrophobacteralesSyntrophaceaeSyntrophus_OTU_222		+
OTU_2239	k__BacteriaProteobacteriaDeltaproteobacteriaDeltaproteobacteria_incertae_sedisDeferrisomaDeferrisoma_OTU_2239		+
OTU_2242	k__BacteriaAcidobacteriaAcidobacteria_Gp3Gp3Gp3Gp3_OTU_2242		+
OTU_225	k__BacteriaChloroflexiAnaerolineaeAnaerolinealesAnaerolineaceaeLongilinea_OTU_225		+
OTU_2256	k__BacteriaActinobacteriaActinobacteriaCoriobacterialesCoriobacteriaceaeOlsenella_OTU_2256		+
OTU_227	k__BacteriaChloroflexiAnaerolineaeAnaerolinealesAnaerolineaceaeLeptolinea_OTU_227		+
OTU_2285	k__BacteriaProteobacteriaBetaproteobacteriaRhodocyclalesRhodocyclaceaeDenitratisoma_OTU_2285		+
OTU_2293	k__BacteriaChloroflexiDehalococcoidiaDehalococcoidalesDehalococcoidaceaeDehalococcoides_OTU_2293		+
OTU_23	k__BacteriaProteobacteriaGammaproteobacteriaPseudomonadalesPseudomonadaceaePseudomonas_OTU_23	+	+
OTU_2307	k__BacteriaAcidobacteriaAcidobacteria_Gp6Gp6Gp6Gp6_OTU_2307		+
OTU_233	k__BacteriaFirmicutesClostridiaClostridialesClostridiaceae 1Clostridium sensu stricto_OTU_233		+
OTU_2336	k__BacteriaProteobacteriaDeltaproteobacteriaMyxococcalesSandaracinaceaeSandaracinus_OTU_2336		+
OTU_234	k__BacteriaAcidobacteriaHolophagaeHolophagalesHolophagaceaeGeothrix_OTU_234		+
OTU_2355	k__BacteriaProteobacteriaDeltaproteobacteriaMyxococcalesPhaselicystidaceaePhaselicystis_OTU_2355		+
OTU_237	k__BacteriaProteobacteriaAlphaproteobacteriaRhizobialesBeijerinckiaceaeBeijerinckia_OTU_237		+
OTU_24	k__BacteriaActinobacteriaActinobacteriaActinomycetalesKineosporiaceaeKineococcus_OTU_24	+
OTU_240	k__BacteriaProteobacteriaAlphaproteobacteriaRhodospirillalesAcetobacteraceaeRoseomonas_OTU_240	+
OTU_2408	k__BacteriaProteobacteriaDeltaproteobacteriaMyxococcalesNannocystaceaeEnhygromyxa_OTU_2408		+
OTU_241	k__BacteriaProteobacteriaAlphaproteobacteriaRhizobialesRhizobiales_incertae_sedisAlsobacter_OTU_241		+
OTU_2413	k__BacteriaAcidobacteriaAcidobacteria_Gp3Gp3Gp3Gp3_OTU_2413		+
OTU_2415	k__BacteriaFirmicutesClostridiaClostridialesRuminococcaceaeErcella_OTU_2415		+
OTU_2423	k__BacteriaProteobacteriaBetaproteobacteriaBurkholderialesOxalobacteraceaeOxalicibacterium_OTU_2423		+
OTU_243	k__BacteriaProteobacteriaDeltaproteobacteriaMyxococcalesHaliangiaceaeHaliangium_OTU_243		+
OTU_2457	k__BacteriaProteobacteriaDeltaproteobacteriaDesulfuromonadalesGeobacteraceaeGeobacter_OTU_2457		+
OTU_2459	k__BacteriaActinobacteriaActinobacteriaActinomycetalesMicrobacteriaceaeMicrobacterium_OTU_2459	+
OTU_2460	k__BacteriaProteobacteriaDeltaproteobacteriaSyntrophobacteralesSyntrophaceaeSmithella_OTU_2460		+
OTU_247	k__BacteriaAcidobacteriaAcidobacteria_Gp6Gp6Gp6Gp6_OTU_247		+
OTU_248	k__BacteriaProteobacteriaDeltaproteobacteriaMyxococcalesCystobacteraceaeAnaeromyxobacter_OTU_248		+
OTU_25	k__BacteriaProteobacteriaBetaproteobacteriaBurkholderialesOxalobacteraceaeNoviherbaspirillum_OTU_25		+
OTU_2519	k__BacteriaProteobacteriaDeltaproteobacteriaMyxococcalesPolyangiaceaeByssovorax_OTU_2519		+
OTU_2552	k__BacteriaPlanctomycetesPhycisphaeraeTepidisphaeralesTepidisphaeraceaeTepidisphaera_OTU_2552		+
OTU_256	k__BacteriaProteobacteriaAlphaproteobacteriaRhizobialesRhizobiales_incertae_sedisVariibacter_OTU_256		+
OTU_2560	k__BacteriaFirmicutesBacilliBacillalesPaenibacillaceae 1Paenibacillus_OTU_2560		+
OTU_2578	k__BacteriaProteobacteriaAlphaproteobacteriaRhizobialesPhyllobacteriaceaeMesorhizobium_OTU_2578		+
OTU_2589	k__BacteriaBacteroidetesBacteroidiaBacteroidalesProlixibacteraceaeMangrovibacterium_OTU_2589		+
OTU_259	k__BacteriaChloroflexiAnaerolineaeAnaerolinealesAnaerolineaceaeOrnatilinea_OTU_259		+
OTU_2590	k__BacteriaFirmicutesClostridiaClostridialesRuminococcaceaeEthanoligenens_OTU_2590		+
OTU_26	k__BacteriaProteobacteriaGammaproteobacteriaXanthomonadalesXanthomonadaceaeXanthomonas_OTU_26	+
OTU_2600	k__BacteriaAcidobacteriaAcidobacteria_Gp6Gp6Gp6Gp6_OTU_2600		+
OTU_264	k__BacteriaActinobacteriaActinobacteriaGaiellalesGaiellaceaeGaiella_OTU_264		+
OTU_2645	k__BacteriaProteobacteriaGammaproteobacteriaMethylococcalesMethylococcaceaeMethylomonas_OTU_2645		+
OTU_2657	k__BacteriaFirmicutesClostridiaThermoanaerobacteralesThermoanaerobacteraceaeGelria_OTU_2657		+
OTU_266	k__BacteriaActinobacteriaActinobacteriaActinomycetalesNocardioidaceaeNocardioides_OTU_266		+
OTU_2672	k__ArchaeaCrenarchaeotaThermoproteiThermoprotealesThermofilaceaeThermofilum_OTU_2672		+
OTU_268	k__BacteriaProteobacteriaAlphaproteobacteriaRhizobialesRhodobiaceaeDichotomicrobium_OTU_268		+
OTU_27	k__BacteriaProteobacteriaBetaproteobacteriaBurkholderialesComamonadaceaeRamlibacter_OTU_27	+	+
OTU_270	k__BacteriaProteobacteriaAlphaproteobacteriaRhizobialesHyphomicrobiaceaeHyphomicrobium_OTU_270		+
OTU_2735	k__BacteriaFirmicutesClostridiaClostridialesRuminococcaceaeAnaerobacterium_OTU_2735		+
OTU_2736	k__BacteriaProteobacteriaDeltaproteobacteriaMyxococcalesMyxococcaceaeAggregicoccus_OTU_2736		+
OTU_2739	k__BacteriaVerrucomicrobiaSubdivision3Subdivision3Subdivision3Subdivision3_OTU_2739		+
OTU_274	k__BacteriaChloroflexiCaldilineaeCaldilinealesCaldilineaceaeLitorilinea_OTU_274		+
OTU_275	k__BacteriaActinobacteriaActinobacteriaActinomycetalesIntrasporangiaceaeTerrabacter_OTU_275		+
OTU_277	k__BacteriaAcidobacteriaAcidobacteria_Gp16Gp16Gp16Gp16_OTU_277		+
OTU_279	k__BacteriaProteobacteriaBetaproteobacteriaBurkholderialesComamonadaceaePolaromonas_OTU_279		+
OTU_2799	k__BacteriaVerrucomicrobiaOpitutaeOpitutalesOpitutaceaeOpitutus_OTU_2799		+
OTU_2803	k__BacteriaAcidobacteriaAcidobacteria_Gp3Gp3Gp3Gp3_OTU_2803		+
OTU_2804	k__BacteriaChloroflexiCaldilineaeCaldilinealesCaldilineaceaeLitorilinea_OTU_2804		+
OTU_2807	k__BacteriaProteobacteriaDeltaproteobacteriaSyntrophobacteralesSyntrophaceaeSmithella_OTU_2807		+
OTU_282	k__BacteriaProteobacteriaBetaproteobacteriaBurkholderialesAlcaligenaceaeBasilea_OTU_282		+
OTU_2822	k__BacteriaBacteroidetesBacteroidiaBacteroidalesProlixibacteraceaeMangrovibacterium_OTU_2822		+
OTU_2823	k__BacteriaProteobacteriaDeltaproteobacteriaMyxococcalesCystobacteraceaeAnaeromyxobacter_OTU_2823		+
OTU_284	k__BacteriaSpirochaetesSpirochaetiaSpirochaetalesBrevinemataceaeBrevinema_OTU_284	+	+
OTU_2854	k__BacteriaLatescibacteriaLatescibacteriaLatescibacteriaLatescibacteriaLatescibacteria_OTU_2854		+
OTU_286	k__BacteriaBacteroidetesFlavobacteriiaFlavobacterialesFlavobacteriaceaeChryseobacterium_OTU_286	+
OTU_2874	k__BacteriaAcidobacteriaAcidobacteria_Gp6Gp6Gp6Gp6_OTU_2874		+
OTU_29	k__BacteriaProteobacteriaBetaproteobacteriaNeisserialesNeisseriaceaeFormivibrio_OTU_29		+
OTU_292	k__BacteriaProteobacteriaDeltaproteobacteriaDesulfobacteralesDesulfobacteraceaeDesulfatirhabdium_OTU_292		+
OTU_293	k__BacteriaChloroflexiAnaerolineaeAnaerolinealesAnaerolineaceaeThermomarinilinea_OTU_293		+
OTU_295	k__BacteriaProteobacteriaAlphaproteobacteriaRhizobialesBrucellaceaeDaeguia_OTU_295		+
OTU_2953	k__BacteriaProteobacteriaDeltaproteobacteriaSyntrophorhabdaceaeSyntrophorhabdaceaeSyntrophorhabdus_OTU_2953		+
OTU_2954	k__BacteriaNitrospiraeNitrospiraNitrospiralesNitrospiraceaeThermodesulfovibrio_OTU_2954		+
OTU_297	k__BacteriaProteobacteriaBetaproteobacteriaRhodocyclalesRhodocyclaceaeMethyloversatilis_OTU_297		+
OTU_2985	k__BacteriaElusimicrobiaElusimicrobiaElusimicrobialesElusimicrobiaceaeElusimicrobium_OTU_2985		+
OTU_3	k__BacteriaFirmicutesErysipelotrichiaErysipelotrichalesErysipelotrichaceaeCoprobacillus_OTU_3	+
OTU_301	k__BacteriaProteobacteriaBetaproteobacteriaRhodocyclalesRhodocyclaceaeAzoarcus_OTU_301		+
OTU_305	k__ArchaeaCrenarchaeotaThermoproteiDesulfurococcalesDesulfurococcaceaeThermosphaera_OTU_305		+
OTU_3063	k__BacteriaProteobacteriaDeltaproteobacteriaSyntrophobacteralesSyntrophaceaeDesulfobacca_OTU_3063		+
OTU_3064	k__BacteriaVerrucomicrobiaSubdivision3Subdivision3Subdivision3Subdivision3_OTU_3064		+
OTU_3065	k__BacteriaProteobacteriaDeltaproteobacteriaMyxococcalesPolyangiaceaeByssovorax_OTU_3065		+
OTU_3069	k__BacteriaAcidobacteriaAcidobacteria_Gp6Gp6Gp6Gp6_OTU_3069		+
OTU_3080	k__BacteriaAcidobacteriaAcidobacteria_Gp18Gp18Gp18Gp18_OTU_3080		+
OTU_3083	k__BacteriaVerrucomicrobiaSubdivision3Subdivision3Subdivision3Subdivision3_OTU_3083		+
OTU_309	k__BacteriaAcidobacteriaAcidobacteria_Gp3Gp3Gp3Gp3_OTU_309		+
OTU_31	k__BacteriaProteobacteriaAlphaproteobacteriaSphingomonadalesSphingomonadaceaeSphingosinicella_OTU_31		+
OTU_311	k__BacteriaChloroflexiCaldilineaeCaldilinealesCaldilineaceaeLitorilinea_OTU_311		+
OTU_3126	k__BacteriaProteobacteriaGammaproteobacteriaXanthomonadalesXanthomonadaceaeRudaea_OTU_3126		+
OTU_313	k__BacteriaChloroflexiAnaerolineaeAnaerolinealesAnaerolineaceaePelolinea_OTU_313		+
OTU_3145	k__ArchaeaEuryarchaeotaMethanomicrobiaMethanosarcinalesMethanosarcinaceaeMethanosarcina_OTU_3145		+
OTU_3158	k__BacteriaVerrucomicrobiaSubdivision3Subdivision3Subdivision3Subdivision3_OTU_3158		+
OTU_3162	k__BacteriaArmatimonadetesArmatimonadetes_gp2Armatimonadetes_gp2Armatimonadetes_gp2Armatimonadetes_gp2_OTU_3162		+
OTU_3163	k__BacteriaFirmicutesClostridiaClostridialesLachnospiraceaeClostridium XlVa_OTU_3163		+
OTU_318	k__BacteriaProteobacteriaDeltaproteobacteriaMyxococcalesNannocystaceaeEnhygromyxa_OTU_318		+
OTU_323	k__BacteriaProteobacteriaBetaproteobacteriaNitrosomonadalesNitrosomonadaceaeNitrosospira_OTU_323		+
OTU_324	k__BacteriaFirmicutesClostridiaClostridialesRuminococcaceaeErcella_OTU_324		+
OTU_3246	k__BacteriaAcidobacteriaAcidobacteria_Gp7Gp7Gp7Gp7_OTU_3246		+
OTU_325	k__BacteriaChloroflexiAnaerolineaeAnaerolinealesAnaerolineaceaeThermomarinilinea_OTU_325		+
OTU_329	k__BacteriaProteobacteriaDeltaproteobacteriaMyxococcalesCystobacteraceaeStigmatella_OTU_329		+
OTU_33	k__BacteriaNitrospiraeNitrospiraNitrospiralesNitrospiraceaeNitrospira_OTU_33		+
OTU_3307	k__BacteriaFirmicutesClostridiaClostridialesClostridiaceae 1Clostridium sensu stricto_OTU_3307		+
OTU_331	k__BacteriaProteobacteriaDeltaproteobacteriaMyxococcalesKofleriaceaeKofleria_OTU_331		+
OTU_332	k__BacteriaActinobacteriaActinobacteriaAcidimicrobialesAcidimicrobineae_incertae_sedisAciditerrimonas_OTU_332		+
OTU_335	k__BacteriaProteobacteriaDeltaproteobacteriaDesulfuromonadalesGeobacteraceaeGeopsychrobacter_OTU_335		+
OTU_336	k__BacteriaGemmatimonadetesGemmatimonadetesGemmatimonadalesGemmatimonadaceaeGemmatimonas_OTU_336		+
OTU_3368	k__BacteriaAcidobacteriaAcidobacteria_Gp6Gp6Gp6Gp6_OTU_3368		+
OTU_3369	k__BacteriaProteobacteriaDeltaproteobacteriaDesulfuromonadalesGeobacteraceaeGeobacter_OTU_3369		+
OTU_337	k__BacteriaProteobacteriaDeltaproteobacteriaMyxococcalesPhaselicystidaceaePhaselicystis_OTU_337		+
OTU_3370	k__BacteriaProteobacteriaDeltaproteobacteriaDesulfuromonadalesGeobacteraceaeGeobacter_OTU_3370		+
OTU_3382	k__BacteriaAcidobacteriaAcidobacteria_Gp16Gp16Gp16Gp16_OTU_3382		+
OTU_3400	k__BacteriaFirmicutesClostridiaClostridialesRuminococcaceaeAnaerobacterium_OTU_3400		+
OTU_3404	k__BacteriaChloroflexiCaldilineaeCaldilinealesCaldilineaceaeLitorilinea_OTU_3404		+
OTU_348	k__BacteriaVerrucomicrobiaSubdivision3Subdivision3Subdivision3Subdivision3_OTU_348		+
OTU_3520	k__BacteriaActinobacteriaActinobacteriaActinomycetalesNocardioidaceaeMarmoricola_OTU_3520		+
OTU_3526	k__BacteriaProteobacteriaAlphaproteobacteriaRhizobialesHyphomicrobiaceaeRhodoplanes_OTU_3526		+
OTU_354	k__BacteriaChloroflexiAnaerolineaeAnaerolinealesAnaerolineaceaeOrnatilinea_OTU_354		+
OTU_3567	k__BacteriaProteobacteriaBetaproteobacteriaRhodocyclalesRhodocyclaceaeSterolibacterium_OTU_3567		+
OTU_357	k__BacteriaProteobacteriaAlphaproteobacteriaRhizobialesRhodobiaceaeRhodoligotrophos_OTU_357		+
OTU_359	k__ArchaeaEuryarchaeotaMethanomicrobiaMethanosarcinalesMethanotrichaceaeMethanothrix_OTU_359		+
OTU_361	k__BacteriaProteobacteriaBetaproteobacteriaRhodocyclalesRhodocyclaceaeSulfuritalea_OTU_361		+
OTU_362	k__BacteriaProteobacteriaDeltaproteobacteriaMyxococcalesLabilitrichaceaeLabilithrix_OTU_362		+
OTU_363	k__BacteriaFirmicutesClostridiaClostridialesClostridiaceae 1Clostridium sensu stricto_OTU_363		+
OTU_3637	k__BacteriaVerrucomicrobiaSubdivision3Subdivision3Subdivision3Subdivision3_OTU_3637		+
OTU_3641	k__BacteriaProteobacteriaAlphaproteobacteriaRhizobialesXanthobacteraceaePseudolabrys_OTU_3641		+
OTU_3644	k__BacteriaProteobacteriaAlphaproteobacteriaRhodospirillalesReyranellaReyranella_OTU_3644		+
OTU_3651	k__BacteriaProteobacteriaBetaproteobacteriaHydrogenophilalesHydrogenophilaceaeThiobacillus_OTU_3651		+
OTU_3656	k__BacteriaChloroflexiAnaerolineaeAnaerolinealesAnaerolineaceaeThermomarinilinea_OTU_3656		+
OTU_369	k__BacteriaProteobacteriaGammaproteobacteriaChromatialesEctothiorhodospiraceaeEctothiorhodosinus_OTU_369		+
OTU_3699	k__BacteriaVerrucomicrobiaSubdivision3Subdivision3Subdivision3Subdivision3_OTU_3699		+
OTU_37	k__BacteriaProteobacteriaBetaproteobacteriaBurkholderialesOxalobacteraceaeParaherbaspirillum_OTU_37		+
OTU_375	k__BacteriaAcidobacteriaAcidobacteria_Gp6Gp6Gp6Gp6_OTU_375		+
OTU_3789	k__BacteriaFirmicutesBacilliBacillalesPlanococcaceaeViridibacillus_OTU_3789		+
OTU_3790	k__BacteriaActinobacteriaActinobacteriaActinomycetalesMicromonosporaceaeActinoplanes_OTU_3790		+
OTU_3795	k__BacteriaProteobacteriaDeltaproteobacteriaDesulfuromonadalesGeobacteraceaeGeobacter_OTU_3795		+
OTU_3800	k__BacteriaProteobacteriaDeltaproteobacteriaMyxococcalesHaliangiaceaeHaliangium_OTU_3800		+
OTU_3810	k__BacteriaProteobacteriaDeltaproteobacteriaDesulfarculalesDesulfarculaceaeDesulfocarbo_OTU_3810		+
OTU_384	k__BacteriaProteobacteriaDeltaproteobacteriaDesulfuromonadalesDesulfuromonadaceaeDesulfuromonas_OTU_384		+
OTU_388	k__BacteriaChloroflexiAnaerolineaeAnaerolinealesAnaerolineaceaeLongilinea_OTU_388		+
OTU_3883	k__BacteriaProteobacteriaAlphaproteobacteriaRhizobialesBradyrhizobiaceaeNitrobacter_OTU_3883		+
OTU_392	k__BacteriaProteobacteriaDeltaproteobacteriaDesulfuromonadalesGeobacteraceaeGeobacter_OTU_392		+
OTU_3921	k__BacteriaProteobacteriaBetaproteobacteriaNeisserialesNeisseriaceaeRivicola_OTU_3921		+
OTU_3924	k__BacteriaAcidobacteriaAcidobacteria_Gp17Gp17Gp17Gp17_OTU_3924		+
OTU_393	k__BacteriaBacteroidetesFlavobacteriiaFlavobacterialesCryomorphaceaeWandonia_OTU_393		+
OTU_3959	k__BacteriaAcidobacteriaAcidobacteria_Gp3PaludibaculumPaludibaculumPaludibaculum_OTU_3959		+
OTU_3973	k__BacteriaProteobacteriaAlphaproteobacteriaCaulobacteralesHyphomonadaceaeMarinicauda_OTU_3973		+
OTU_3991	k__BacteriaProteobacteriaDeltaproteobacteriaSyntrophobacteralesSyntrophaceaeDesulfomonile_OTU_3991		+
OTU_3996	k__BacteriaProteobacteriaDeltaproteobacteriaMyxococcalesCystobacteraceaeAnaeromyxobacter_OTU_3996		+
OTU_4	k__BacteriaProteobacteriaAlphaproteobacteriaRhizobialesMethylobacteriaceaeMethylobacterium_OTU_4	+
OTU_40	k__BacteriaProteobacteriaGammaproteobacteriaXanthomonadalesXanthomonadaceaeArenimonas_OTU_40		+
OTU_400	k__BacteriaActinobacteriaActinobacteriaCoriobacterialesCoriobacteriaceaeOlsenella_OTU_400		+
OTU_407	k__BacteriaProteobacteriaDeltaproteobacteriaSyntrophorhabdaceaeSyntrophorhabdaceaeSyntrophorhabdus_OTU_407		+
OTU_408	k__BacteriaSpirochaetesSpirochaetiaSpirochaetalesLeptospiraceaeLeptonema_OTU_408		+
OTU_409	k__BacteriaChloroflexiAnaerolineaeAnaerolinealesAnaerolineaceaeThermomarinilinea_OTU_409		+
OTU_41	k__BacteriaProteobacteriaAlphaproteobacteriaRhodospirillalesRhodospirillaceaePelagibius_OTU_41		+
OTU_4140	k__BacteriaProteobacteriaBetaproteobacteriaBurkholderialesOxalobacteraceaeMassilia_OTU_4140		+
OTU_418	k__BacteriaActinobacteriaActinobacteriaAcidimicrobialesAcidimicrobineae_incertae_sedisAciditerrimonas_OTU_418		+
OTU_4184	k__BacteriaVerrucomicrobiaSubdivision3Subdivision3Subdivision3Subdivision3_OTU_4184		+
OTU_419	k__BacteriaAcidobacteriaAcidobacteria_Gp3Gp3Gp3Gp3_OTU_419		+
OTU_424	k__BacteriaProteobacteriaGammaproteobacteriaPseudomonadalesPseudomonadaceaeRhizobacter_OTU_424		+
OTU_427	k__BacteriaProteobacteriaAlphaproteobacteriaRhizobialesHyphomicrobiaceaeHyphomicrobium_OTU_427		+
OTU_428	k__BacteriaProteobacteriaGammaproteobacteriaMethylococcalesMethylococcaceaeMethylobacter_OTU_428		+
OTU_429	k__BacteriaAcidobacteriaAcidobacteria_Gp7Gp7Gp7Gp7_OTU_429		+
OTU_43	k__BacteriaActinobacteriaActinobacteriaGaiellalesGaiellaceaeGaiella_OTU_43		+
OTU_430	k__BacteriaProteobacteriaDeltaproteobacteriaSyntrophorhabdaceaeSyntrophorhabdaceaeSyntrophorhabdus_OTU_430		+
OTU_4302	k__BacteriaProteobacteriaBetaproteobacteriaBurkholderialesOxalobacteraceaeJanthinobacterium_OTU_4302		+
OTU_431	k__BacteriaAcidobacteriaAcidobacteria_Gp10Gp10Gp10Gp10_OTU_431		+
OTU_433	k__BacteriaAcidobacteriaAcidobacteria_Gp3Gp3Gp3Gp3_OTU_433		+
OTU_434	k__BacteriaProteobacteriaDeltaproteobacteriaSyntrophorhabdaceaeSyntrophorhabdaceaeSyntrophorhabdus_OTU_434		+
OTU_4357	k__BacteriaProteobacteriaGammaproteobacteriaPseudomonadalesPseudomonadaceaePseudomonas_OTU_4357	+
OTU_4374	k__BacteriaProteobacteriaAlphaproteobacteriaRhizobialesXanthobacteraceaePseudolabrys_OTU_4374		+
OTU_438	k__BacteriaProteobacteriaDeltaproteobacteriaSyntrophobacteralesSyntrophaceaeSmithella_OTU_438		+
OTU_4391	k__BacteriaProteobacteriaBetaproteobacteriaGallionellalesGallionellaceaeSideroxydans_OTU_4391		+
OTU_44	k__BacteriaFirmicutesBacilliBacillalesBacillaceae 1Bacillus_OTU_44		+
OTU_4425	k__BacteriaProteobacteriaAlphaproteobacteriaAlphaproteobacteria_incertae_sedisGeminicoccusGeminicoccus_OTU_4425		+
OTU_4449	k__BacteriaFirmicutesClostridiaClostridialesPeptococcaceae 1Desulfosporosinus_OTU_4449		+
OTU_4450	k__BacteriaFirmicutesClostridiaClostridialesHeliobacteriaceaeHydrogenispora_OTU_4450		+
OTU_4456	k__BacteriaProteobacteriaDeltaproteobacteriaSyntrophorhabdaceaeSyntrophorhabdaceaeSyntrophorhabdus_OTU_4456		+
OTU_4480	k__BacteriaPlanctomycetesPlanctomycetiaPlanctomycetalesPlanctomycetaceaeThermogutta_OTU_4480		+
OTU_45	k__BacteriaCyanobacteriaChloroplastChloroplastChloroplastStreptophyta_OTU_45	+	+
OTU_451	k__BacteriaProteobacteriaAlphaproteobacteriaRhizobialesPhyllobacteriaceaeAminobacter_OTU_451		+
OTU_452	k__BacteriaAcidobacteriaAcidobacteria_Gp17Gp17Gp17Gp17_OTU_452		+
OTU_453	k__BacteriaFirmicutesClostridiaClostridialesClostridiales_Incertae Sedis IIIThermovorax_OTU_453		+
OTU_455	k__BacteriaFirmicutesClostridiaClostridialesPeptococcaceae 2Desulfurispora_OTU_455		+
OTU_4589	k__BacteriaProteobacteriaBetaproteobacteriaGallionellalesGallionellaceaeSideroxydans_OTU_4589		+
OTU_4590	k__BacteriaActinobacteriaActinobacteriaCoriobacterialesCoriobacteriaceaeOlsenella_OTU_4590		+
OTU_4592	k__BacteriaProteobacteriaDeltaproteobacteriaDesulfuromonadalesGeobacteraceaeGeobacter_OTU_4592		+
OTU_4597	k__BacteriaChloroflexiAnaerolineaeAnaerolinealesAnaerolineaceaeLongilinea_OTU_4597		+
OTU_4599	k__ArchaeaEuryarchaeotaMethanobacteriaMethanobacterialesMethanobacteriaceaeMethanobacterium_OTU_4599		+
OTU_46	k__BacteriaProteobacteriaGammaproteobacteriaXanthomonadalesSinobacteraceaePovalibacter_OTU_46		+
OTU_461	k__BacteriaActinobacteriaActinobacteriaGaiellalesGaiellaceaeGaiella_OTU_461		+
OTU_4615	k__BacteriaAcidobacteriaAcidobacteria_Gp6Gp6Gp6Gp6_OTU_4615		+
OTU_463	k__BacteriaProteobacteriaDeltaproteobacteriaMyxococcalesKofleriaceaeKofleria_OTU_463		+
OTU_4632	k__BacteriaProteobacteriaBetaproteobacteriaRhodocyclalesRhodocyclaceaeSulfurisoma_OTU_4632		+
OTU_4639	k__BacteriaProteobacteriaAlphaproteobacteriaSphingomonadalesSphingomonadaceaeStakelama_OTU_4639	+
OTU_464	k__BacteriaProteobacteriaAlphaproteobacteriaAlphaproteobacteria_incertae_sedisRhizomicrobiumRhizomicrobium_OTU_464		+
OTU_4645	k__BacteriaProteobacteriaDeltaproteobacteriaSyntrophobacteralesSyntrophaceaeSmithella_OTU_4645		+
OTU_465	k__BacteriaFirmicutesBacilliBacillalesBacillaceae 2Halalkalibacillus_OTU_465		+
OTU_466	k__BacteriaProteobacteriaDeltaproteobacteriaSyntrophobacteralesSyntrophaceaeSyntrophus_OTU_466		+
OTU_468	k__BacteriaActinobacteriaActinobacteriaAcidimicrobialesAcidimicrobineae_incertae_sedisAciditerrimonas_OTU_468		+
OTU_4685	k__BacteriaProteobacteriaDeltaproteobacteriaMyxococcalesMyxococcaceaeAggregicoccus_OTU_4685		+
OTU_47	k__BacteriaChloroflexiAnaerolineaeAnaerolinealesAnaerolineaceaeBellilinea_OTU_47		+
OTU_471	k__BacteriaActinobacteriaActinobacteriaAcidimicrobialesAcidimicrobiaceaeFerrimicrobium_OTU_471		+
OTU_4721	k__BacteriaFirmicutesClostridiaClostridialesClostridiaceae 1Clostridium sensu stricto_OTU_4721		+
OTU_478	k__BacteriaProteobacteriaDeltaproteobacteriaMyxococcalesCystobacteraceaeAnaeromyxobacter_OTU_478		+
OTU_48	k__BacteriaProteobacteriaGammaproteobacteriaXanthomonadalesXanthomonadaceaeLuteimonas_OTU_48		+
OTU_480	k__BacteriaProteobacteriaAlphaproteobacteriaSphingomonadalesSphingomonadaceaeSphingomonas_OTU_480	+
OTU_4828	k__BacteriaActinobacteriaActinobacteriaActinomycetalesGeodermatophilaceaeModestobacter_OTU_4828		+
OTU_4887	k__BacteriaVerrucomicrobiaOpitutaeOpitutalesOpitutaceaeOpitutus_OTU_4887		+
OTU_4895	k__BacteriaChloroflexiCaldilineaeCaldilinealesCaldilineaceaeLitorilinea_OTU_4895		+
OTU_4898	k__BacteriaChloroflexiCaldilineaeCaldilinealesCaldilineaceaeLitorilinea_OTU_4898		+
OTU_4918	k__BacteriaProteobacteriaAlphaproteobacteriaRhizobialesHyphomicrobiaceaeBlastochloris_OTU_4918		+
OTU_4922	k__BacteriaActinobacteriaActinobacteriaActinomycetalesMicrobacteriaceaeAgromyces_OTU_4922		+
OTU_4924	k__BacteriaChloroflexiAnaerolineaeAnaerolinealesAnaerolineaceaeOrnatilinea_OTU_4924		+
OTU_4965	k__BacteriaProteobacteriaDeltaproteobacteriaDesulfuromonadalesGeobacteraceaeGeobacter_OTU_4965		+
OTU_5	k__BacteriaProteobacteriaGammaproteobacteriaPseudomonadalesPseudomonadaceaePseudomonas_OTU_5	+
OTU_5002	k__BacteriaVerrucomicrobiaSubdivision3Subdivision3Subdivision3Subdivision3_OTU_5002		+
OTU_501	k__BacteriaProteobacteriaAlphaproteobacteriaSphingomonadalesSphingomonadaceaeSphingomonas_OTU_501		+
OTU_5010	k__BacteriaFirmicutesClostridiaClostridialesClostridiaceae 1Clostridium sensu stricto_OTU_5010		+
OTU_5021	k__BacteriaAcidobacteriaAcidobacteria_Gp18Gp18Gp18Gp18_OTU_5021		+
OTU_505	k__BacteriaProteobacteriaAlphaproteobacteriaRhodobacteralesRhodobacteraceaeGemmobacter_OTU_505		+
OTU_5054	k__BacteriaProteobacteriaBetaproteobacteriaBurkholderialesBurkholderiales_incertae_sedisAquabacterium_OTU_5054		+
OTU_518	k__BacteriaProteobacteriaDeltaproteobacteriaDesulfobacteralesDesulfobulbaceaeDesulfocapsa_OTU_518		+
OTU_5218	k__BacteriaAcidobacteriaAcidobacteria_Gp1Candidatus KoribacterCandidatus KoribacterCandidatus Koribacter_OTU_5218		+
OTU_5247	k__BacteriaProteobacteriaAlphaproteobacteriaRhizobialesHyphomicrobiaceaeHyphomicrobium_OTU_5247		+
OTU_525	k__BacteriaProteobacteriaGammaproteobacteriaMethylococcalesMethylococcaceaeMethylosarcina_OTU_525		+
OTU_5254	k__BacteriaProteobacteriaAlphaproteobacteriaRhodobacteralesRhodobacteraceaeActibacterium_OTU_5254		+
OTU_526	k__BacteriaProteobacteriaAlphaproteobacteriaRhodospirillalesRhodospirillaceaePelagibius_OTU_526		+
OTU_5273	k__BacteriaProteobacteriaDeltaproteobacteriaMyxococcalesKofleriaceaeKofleria_OTU_5273		+
OTU_5277	k__BacteriaProteobacteriaDeltaproteobacteriaMyxococcalesHaliangiaceaeHaliangium_OTU_5277		+
OTU_5289	k__BacteriaProteobacteriaDeltaproteobacteriaMyxococcalesCystobacteraceaeAnaeromyxobacter_OTU_5289		+
OTU_529	k__BacteriaProteobacteriaDeltaproteobacteriaSyntrophobacteralesSyntrophobacteraceaeSyntrophobacter_OTU_529		+
OTU_5301	k__BacteriaVerrucomicrobiaSubdivision3Subdivision3Subdivision3Subdivision3_OTU_5301		+
OTU_5304	k__BacteriaVerrucomicrobiaSubdivision3Subdivision3Subdivision3Subdivision3_OTU_5304		+
OTU_531	k__BacteriaAcidobacteriaAcidobacteria_Gp1Gp1Gp1Gp1_OTU_531		+
OTU_5310	k__BacteriaActinobacteriaActinobacteriaActinomycetalesMicrobacteriaceaeHerbiconiux_OTU_5310	+
OTU_5324	k__BacteriaFirmicutesClostridiaClostridialesClostridiaceae 1Clostridium sensu stricto_OTU_5324		+
OTU_5333	k__BacteriaProteobacteriaAlphaproteobacteriaRhizobialesBradyrhizobiaceaeAfipia_OTU_5333		+
OTU_536	k__BacteriaActinobacteriaActinobacteriaActinomycetalesAcidothermaceaeAcidothermus_OTU_536		+
OTU_5399	k__BacteriaProteobacteriaDeltaproteobacteriaDeltaproteobacteria_incertae_sedisDeferrisomaDeferrisoma_OTU_5399		+
OTU_541	k__BacteriaProteobacteriaDeltaproteobacteriaMyxococcalesCystobacteraceaeAnaeromyxobacter_OTU_541		+
OTU_544	k__BacteriaAcidobacteriaAcidobacteria_Gp3Gp3Gp3Gp3_OTU_544		+
OTU_55	k__BacteriaProteobacteriaBetaproteobacteriaBurkholderialesComamonadaceaeComamonas_OTU_55		+
OTU_552	k__BacteriaActinobacteriaActinobacteriaActinomycetalesIntrasporangiaceaeOryzihumus_OTU_552		+
OTU_5522	k__BacteriaFirmicutesClostridiaClostridialesRuminococcaceaeClostridium III_OTU_5522		+
OTU_559	k__BacteriaVerrucomicrobiaSubdivision3Subdivision3Subdivision3Subdivision3_OTU_559		+
OTU_561	k__BacteriaAcidobacteriaAcidobacteria_Gp6Gp6Gp6Gp6_OTU_561		+
OTU_563	k__BacteriaAcidobacteriaAcidobacteria_Gp1BryocellaBryocellaBryocella_OTU_563		+
OTU_5636	k__BacteriaProteobacteriaDeltaproteobacteriaMyxococcalesMyxococcaceaeAggregicoccus_OTU_5636		+
OTU_566	k__BacteriaProteobacteriaAlphaproteobacteriaCaulobacteralesCaulobacteraceaeBrevundimonas_OTU_566	+
OTU_5663	k__BacteriaBacteroidetesSphingobacteriiaSphingobacterialesChitinophagaceaeTerrimonas_OTU_5663		+
OTU_5679	k__BacteriaProteobacteriaAlphaproteobacteriaRhizobialesHyphomicrobiaceaeRhodoplanes_OTU_5679		+
OTU_57	k__BacteriaProteobacteriaBetaproteobacteriaNitrosomonadalesNitrosomonadaceaeNitrosospira_OTU_57		+
OTU_572	k__BacteriaProteobacteriaDeltaproteobacteriaDesulfuromonadalesGeobacteraceaeGeothermobacter_OTU_572		+
OTU_574	k__BacteriaProteobacteriaDeltaproteobacteriaMyxococcalesKofleriaceaeKofleria_OTU_574		+
OTU_575	k__BacteriaBacteroidetesBacteroidiaBacteroidalesProlixibacteraceaeMangrovibacterium_OTU_575		+
OTU_5764	k__BacteriaBRC1BRC1BRC1BRC1BRC1_OTU_5764		+
OTU_578	k__BacteriaNitrospiraeNitrospiraNitrospiralesNitrospiraceaeThermodesulfovibrio_OTU_578		+
OTU_579	k__BacteriaVerrucomicrobiaSubdivision3Subdivision3Subdivision3Subdivision3_OTU_579		+
OTU_5806	k__BacteriaFirmicutesClostridiaClostridialesRuminococcaceaeClostridium III_OTU_5806		+
OTU_5817	k__BacteriaVerrucomicrobiaSubdivision3Subdivision3Subdivision3Subdivision3_OTU_5817		+
OTU_582	k__BacteriaProteobacteriaDeltaproteobacteriaSyntrophobacteralesSyntrophaceaeDesulfomonile_OTU_582		+
OTU_5850	k__BacteriaBacteroidetesBacteroidiaBacteroidalesProlixibacteraceaeMangrovibacterium_OTU_5850		+
OTU_586	k__BacteriaFirmicutesClostridiaClostridialesClostridiales_Incertae Sedis IIICaldanaerovirga_OTU_586		+
OTU_59	k__BacteriaProteobacteriaAlphaproteobacteriaRhizobialesMethylobacteriaceaeMethylobacterium_OTU_59	+
OTU_591	k__BacteriaProteobacteriaBetaproteobacteriaBurkholderialesOxalobacteraceaeOxalobacter_OTU_591		+
OTU_595	k__BacteriaProteobacteriaDeltaproteobacteriaDeltaproteobacteria_incertae_sedisDeferrisomaDeferrisoma_OTU_595		+
OTU_599	k__BacteriaProteobacteriaBetaproteobacteriaBurkholderialesBurkholderiales_incertae_sedisAquabacterium_OTU_599		+
OTU_6	k__BacteriaProteobacteriaAlphaproteobacteriaRhizobialesAurantimonadaceaeAureimonas_OTU_6	+
OTU_60	k__BacteriaProteobacteriaBetaproteobacteriaBurkholderialesOxalobacteraceaeMassilia_OTU_60		+
OTU_609	k__BacteriaProteobacteriaAlphaproteobacteriaRhizobialesAurantimonadaceaeAureimonas_OTU_609	+
OTU_61	k__BacteriaProteobacteriaBetaproteobacteriaGallionellalesGallionellaceaeSideroxydans_OTU_61		+
OTU_610	k__BacteriaActinobacteriaActinobacteriaActinomycetalesStreptomycetaceaeStreptacidiphilus_OTU_610		+
OTU_6110	k__BacteriaProteobacteriaBetaproteobacteriaBurkholderialesOxalobacteraceaeHerbaspirillum_OTU_6110		+
OTU_612	k__BacteriaProteobacteriaGammaproteobacteriaEnterobacterialesEnterobacteriaceaeMangrovibacter_OTU_612		+
OTU_6128	k__BacteriaAcidobacteriaAcidobacteria_Gp3Candidatus SolibacterCandidatus SolibacterCandidatus Solibacter_OTU_6128		+
OTU_6139	k__BacteriaActinobacteriaActinobacteriaGaiellalesGaiellaceaeGaiella_OTU_6139		+
OTU_614	k__BacteriaAcidobacteriaAcidobacteria_Gp3Candidatus SolibacterCandidatus SolibacterCandidatus Solibacter_OTU_614		+
OTU_6167	k__BacteriaProteobacteriaAlphaproteobacteriaCaulobacteralesCaulobacteraceaePhenylobacterium_OTU_6167		+
OTU_619	k__BacteriaProteobacteriaBetaproteobacteriaNitrosomonadalesNitrosomonadaceaeNitrosospira_OTU_619		+
OTU_621	k__BacteriaProteobacteriaDeltaproteobacteriaMyxococcalesPolyangiaceaeChondromyces_OTU_621		+
OTU_622	k__BacteriaChloroflexiAnaerolineaeAnaerolinealesAnaerolineaceaeOrnatilinea_OTU_622		+
OTU_624	k__BacteriaProteobacteriaBetaproteobacteriaBurkholderialesBurkholderiales_incertae_sedisThiobacter_OTU_624		+
OTU_626	k__BacteriaAcidobacteriaAcidobacteria_Gp3Gp3Gp3Gp3_OTU_626		+
OTU_627	k__BacteriaProteobacteriaDeltaproteobacteriaDesulfuromonadalesGeobacteraceaeGeobacter_OTU_627		+
OTU_6272	k__BacteriaActinobacteriaActinobacteriaAcidimicrobialesIamiaceaeIamia_OTU_6272		+
OTU_629	k__BacteriaIgnavibacteriaeIgnavibacteriaIgnavibacterialesIgnavibacteriaceaeMelioribacter_OTU_629		+
OTU_63	k__BacteriaBacteroidetesBacteroidiaBacteroidalesMarinilabiliaceaeSaccharicrinis_OTU_63		+
OTU_630	k__BacteriaAcidobacteriaAcidobacteria_Gp3Gp3Gp3Gp3_OTU_630		+
OTU_6354	k__BacteriaProteobacteriaDeltaproteobacteriaMyxococcalesCystobacteraceaeAnaeromyxobacter_OTU_6354		+
OTU_6363	k__BacteriaProteobacteriaDeltaproteobacteriaMyxococcalesPolyangiaceaeJahnella_OTU_6363		+
OTU_64	k__BacteriaProteobacteriaDeltaproteobacteriaDesulfuromonadalesGeobacteraceaeGeobacter_OTU_64		+
OTU_647	k__BacteriaBacteroidetesFlavobacteriiaFlavobacterialesCryomorphaceaeWandonia_OTU_647		+
OTU_648	k__BacteriaIgnavibacteriaeIgnavibacteriaIgnavibacterialesIgnavibacteriaceaeMelioribacter_OTU_648		+
OTU_65	k__BacteriaProteobacteriaGammaproteobacteriaEnterobacterialesEnterobacteriaceaeEnterobacter_OTU_65	+
OTU_6526	k__BacteriaProteobacteriaGammaproteobacteriaEnterobacterialesEnterobacteriaceaeCitrobacter_OTU_6526	+
OTU_66	k__BacteriaActinobacteriaActinobacteriaActinomycetalesIntrasporangiaceaePhycicoccus_OTU_66		+
OTU_661	k__BacteriaProteobacteriaAlphaproteobacteriaRhizobialesHyphomicrobiaceaePedomicrobium_OTU_661		+
OTU_6692	k__BacteriaProteobacteriaGammaproteobacteriaPseudomonadalesPseudomonadaceaePseudomonas_OTU_6692	+
OTU_67	k__BacteriaProteobacteriaAlphaproteobacteriaRhizobialesRhodobiaceaeMethyloligella_OTU_67		+
OTU_670	k__BacteriaFirmicutesClostridiaClostridialesRuminococcaceaeClostridium III_OTU_670		+
OTU_671	k__BacteriaAcidobacteriaAcidobacteria_Gp16Gp16Gp16Gp16_OTU_671		+
OTU_6782	k__BacteriaProteobacteriaBetaproteobacteriaBurkholderialesBurkholderiales_incertae_sedisSphaerotilus_OTU_6782		+
OTU_6784	k__BacteriaVerrucomicrobiaSubdivision3Subdivision3Subdivision3Subdivision3_OTU_6784		+
OTU_68	k__BacteriaProteobacteriaBetaproteobacteriaRhodocyclalesRhodocyclaceaePropionivibrio_OTU_68		+
OTU_6875	k__BacteriaVerrucomicrobiaSubdivision3Subdivision3Subdivision3Subdivision3_OTU_6875		+
OTU_6879	k__BacteriaAcidobacteriaAcidobacteria_Gp7Gp7Gp7Gp7_OTU_6879		+
OTU_688	k__BacteriaProteobacteriaDeltaproteobacteriaBdellovibrionalesBacteriovoracaceaeBacteriovorax_OTU_688		+
OTU_6888	k__BacteriaProteobacteriaDeltaproteobacteriaSyntrophobacteralesSyntrophaceaeDesulfomonile_OTU_6888		+
OTU_689	k__ArchaeaEuryarchaeotaMethanobacteriaMethanobacterialesMethanobacteriaceaeMethanobacterium_OTU_689		+
OTU_692	k__BacteriaActinobacteriaActinobacteriaAcidimicrobialesAcidimicrobineae_incertae_sedisAciditerrimonas_OTU_692		+
OTU_699	k__BacteriaVerrucomicrobiaSubdivision3Subdivision3Subdivision3Subdivision3_OTU_699		+
OTU_7	k__BacteriaProteobacteriaAlphaproteobacteriaRhizobialesMethylobacteriaceaeMethylobacterium_OTU_7	+
OTU_70	k__BacteriaProteobacteriaBetaproteobacteriaNeisserialesNeisseriaceaeFormivibrio_OTU_70		+
OTU_71	k__BacteriaActinobacteriaActinobacteriaActinomycetalesNocardioidaceaeMarmoricola_OTU_71		+
OTU_7106	k__BacteriaActinobacteriaActinobacteriaActinomycetalesNocardioidaceaeNocardioides_OTU_7106		+
OTU_715	k__BacteriaAcidobacteriaAcidobacteria_Gp3PaludibaculumPaludibaculumPaludibaculum_OTU_715		+
OTU_716	k__BacteriaProteobacteriaGammaproteobacteriaXanthomonadalesSinobacteraceaeSteroidobacter_OTU_716		+
OTU_72	k__BacteriaGemmatimonadetesGemmatimonadetesGemmatimonadalesGemmatimonadaceaeGemmatimonas_OTU_72		+
OTU_720	k__BacteriaChloroflexiAnaerolineaeAnaerolinealesAnaerolineaceaeLeptolinea_OTU_720		+
OTU_7218	k__BacteriaProteobacteriaAlphaproteobacteriaRhizobialesXanthobacteraceaeXanthobacter_OTU_7218		+
OTU_73	k__BacteriaProteobacteriaGammaproteobacteriaXanthomonadalesSinobacteraceaePovalibacter_OTU_73		+
OTU_737	k__BacteriaAcidobacteriaAcidobacteria_Gp1Gp1Gp1Gp1_OTU_737		+
OTU_74	k__BacteriaChloroflexiAnaerolineaeAnaerolinealesAnaerolineaceaeThermomarinilinea_OTU_74		+
OTU_744	k__BacteriaBacteroidetesBacteroidiaBacteroidalesProlixibacteraceaeMangrovibacterium_OTU_744		+
OTU_75	k__BacteriaProteobacteriaAlphaproteobacteriaRhodospirillalesRhodospirillaceaeSkermanella_OTU_75		+
OTU_754	k__BacteriaChloroflexiAnaerolineaeAnaerolinealesAnaerolineaceaeLongilinea_OTU_754		+
OTU_755	k__BacteriaProteobacteriaDeltaproteobacteriaDesulfuromonadalesGeobacteraceaeGeobacter_OTU_755		+
OTU_7589	k__BacteriaProteobacteriaDeltaproteobacteriaDesulfuromonadalesGeobacteraceaeGeobacter_OTU_7589		+
OTU_7596	k__BacteriaVerrucomicrobiaSubdivision3Subdivision3Subdivision3Subdivision3_OTU_7596		+
OTU_76	k__BacteriaProteobacteriaDeltaproteobacteriaSyntrophobacteralesSyntrophaceaeSmithella_OTU_76		+
OTU_7607	k__BacteriaProteobacteriaDeltaproteobacteriaDesulfuromonadalesGeobacteraceaeGeobacter_OTU_7607		+
OTU_762	k__BacteriaChloroflexiCaldilineaeCaldilinealesCaldilineaceaeLitorilinea_OTU_762		+
OTU_7644	k__BacteriaProteobacteriaDeltaproteobacteriaSyntrophobacteralesSyntrophobacteraceaeSyntrophobacter_OTU_7644		+
OTU_7649	k__BacteriaProteobacteriaDeltaproteobacteriaDesulfuromonadalesGeobacteraceaeGeobacter_OTU_7649		+
OTU_7667	k__BacteriaFirmicutesBacilliBacillalesPlanococcaceaeLysinibacillus_OTU_7667		+
OTU_7674	k__BacteriaChloroflexiAnaerolineaeAnaerolinealesAnaerolineaceaeOrnatilinea_OTU_7674		+
OTU_768	k__BacteriaProteobacteriaDeltaproteobacteriaMyxococcalesHaliangiaceaeHaliangium_OTU_768		+
OTU_772	k__BacteriaAcidobacteriaAcidobacteria_Gp6Gp6Gp6Gp6_OTU_772		+
OTU_7774	k__BacteriaProteobacteriaAlphaproteobacteriaRhizobialesMethylobacteriaceaeMicrovirga_OTU_7774		+
OTU_7799	k__BacteriaChloroflexiCaldilineaeCaldilinealesCaldilineaceaeLitorilinea_OTU_7799		+
OTU_78	k__BacteriaProteobacteriaAlphaproteobacteriaCaulobacteralesCaulobacteraceaePhenylobacterium_OTU_78		+
OTU_7800	k__BacteriaProteobacteriaDeltaproteobacteriaSyntrophobacteralesSyntrophaceaeSmithella_OTU_7800		+
OTU_781	k__BacteriaAcidobacteriaAcidobacteria_Gp1Candidatus KoribacterCandidatus KoribacterCandidatus Koribacter_OTU_781		+
OTU_7866	k__BacteriaPlanctomycetesPlanctomycetiaPlanctomycetalesPlanctomycetaceaeThermogutta_OTU_7866		+
OTU_79	k__BacteriaProteobacteriaAlphaproteobacteriaRhizobialesHyphomicrobiaceaeRhodoplanes_OTU_79		+
OTU_7919	k__BacteriaAcidobacteriaAcidobacteria_Gp16Gp16Gp16Gp16_OTU_7919		+
OTU_793	k__BacteriaFirmicutesClostridiaClostridialesClostridiaceae 1Clostridium sensu stricto_OTU_793		+
OTU_7930	k__BacteriaProteobacteriaBetaproteobacteriaGallionellalesGallionellaceaeSideroxydans_OTU_7930		+
OTU_794	k__BacteriaProteobacteriaDeltaproteobacteriaDesulfobacteralesDesulfobulbaceaeDesulfobulbus_OTU_794		+
OTU_796	k__BacteriaVerrucomicrobiaSubdivision3Subdivision3Subdivision3Subdivision3_OTU_796		+
OTU_8	k__BacteriaActinobacteriaActinobacteriaActinomycetalesMicrococcaceaeArthrobacter_OTU_8		+
OTU_803	k__BacteriaAcidobacteriaHolophagaeAcanthopleuribacteralesAcanthopleuribacteraceaeAcanthopleuribacter_OTU_803		+
OTU_809	k__BacteriaProteobacteriaBetaproteobacteriaRhodocyclalesRhodocyclaceaeSulfuritalea_OTU_809		+
OTU_810	k__ArchaeaCrenarchaeotaThermoproteiDesulfurococcalesDesulfurococcaceaeThermosphaera_OTU_810		+
OTU_8151	k__BacteriaArmatimonadetesFimbriimonadiaFimbriimonadalesFimbriimonadaceaeFimbriimonas_OTU_8151		+
OTU_82	k__BacteriaProteobacteriaAlphaproteobacteriaRhizobialesMethylocystaceaeMethylocystis_OTU_82		+
OTU_8295	k__BacteriaVerrucomicrobiaSubdivision3Subdivision3Subdivision3Subdivision3_OTU_8295		+
OTU_83	k__BacteriaProteobacteriaGammaproteobacteriaXanthomonadalesSinobacteraceaePovalibacter_OTU_83		+
OTU_833	k__BacteriaProteobacteriaAlphaproteobacteriaRhodospirillalesAcetobacteraceaeAcidisoma_OTU_833		+
OTU_834	k__BacteriaAcidobacteriaAcidobacteria_Gp6Gp6Gp6Gp6_OTU_834		+
OTU_836	k__BacteriaAcidobacteriaAcidobacteria_Gp18Gp18Gp18Gp18_OTU_836		+
OTU_839	k__BacteriaActinobacteriaActinobacteriaAcidimicrobialesIamiaceaeAquihabitans_OTU_839		+
OTU_84	k__BacteriaProteobacteriaDeltaproteobacteriaDesulfarculalesDesulfarculaceaeDesulfocarbo_OTU_84		+
OTU_840	k__BacteriaChloroflexiAnaerolineaeAnaerolinealesAnaerolineaceaeLevilinea_OTU_840		+
OTU_843	k__ArchaeaEuryarchaeotaMethanomicrobiaMethanosarcinalesMethanotrichaceaeMethanothrix_OTU_843		+
OTU_847	k__BacteriaVerrucomicrobiaSubdivision3Subdivision3Subdivision3Subdivision3_OTU_847		+
OTU_851	k__BacteriaProteobacteriaDeltaproteobacteriaMyxococcalesKofleriaceaeKofleria_OTU_851		+
OTU_87	k__BacteriaActinobacteriaActinobacteriaActinomycetalesPseudonocardiaceaePseudonocardia_OTU_87		+
OTU_8721	k__BacteriaVerrucomicrobiaSubdivision3Subdivision3Subdivision3Subdivision3_OTU_8721		+
OTU_874	k__BacteriaProteobacteriaAlphaproteobacteriaSphingomonadalesSphingomonadaceaeNovosphingobium_OTU_874		+
OTU_8740	k__BacteriaProteobacteriaAlphaproteobacteriaRhizobialesBeijerinckiaceaeMethylocella_OTU_8740		+
OTU_8741	k__BacteriaVerrucomicrobiaSubdivision3Subdivision3Subdivision3Subdivision3_OTU_8741		+
OTU_8767	k__BacteriaActinobacteriaActinobacteriaActinomycetalesIntrasporangiaceaePhycicoccus_OTU_8767		+
OTU_878	k__BacteriaFirmicutesClostridiaClostridialesClostridiaceae 1Clostridium sensu stricto_OTU_878		+
OTU_88	k__BacteriaProteobacteriaBetaproteobacteriaGallionellalesGallionellaceaeSideroxydans_OTU_88		+
OTU_8816	k__BacteriaProteobacteriaBetaproteobacteriaGallionellalesGallionellaceaeSideroxydans_OTU_8816		+
OTU_883	k__BacteriaProteobacteriaDeltaproteobacteriaMyxococcalesKofleriaceaeKofleria_OTU_883		+
OTU_8851	k__BacteriaProteobacteriaBetaproteobacteriaBurkholderialesOxalobacteraceaeOxalobacter_OTU_8851		+
OTU_887	k__BacteriaActinobacteriaActinobacteriaActinomycetalesSporichthyaceaeSporichthya_OTU_887		+
OTU_8926	k__BacteriaVerrucomicrobiaSubdivision3Subdivision3Subdivision3Subdivision3_OTU_8926		+
OTU_893	k__BacteriaProteobacteriaDeltaproteobacteriaDesulfovibrionalesDesulfovibrionaceaeDesulfovibrio_OTU_893		+
OTU_894	k__BacteriaFirmicutesClostridiaClostridialesPeptostreptococcaceaeSporacetigenium_OTU_894		+
OTU_898	k__BacteriaAcidobacteriaAcidobacteria_Gp6Gp6Gp6Gp6_OTU_898		+
OTU_899	k__BacteriaActinobacteriaActinobacteriaSolirubrobacteralesConexibacteraceaeConexibacter_OTU_899		+
OTU_90	k__BacteriaProteobacteriaAlphaproteobacteriaRhizobialesHyphomicrobiaceaeRhodoplanes_OTU_90		+
OTU_9015	k__BacteriaAcidobacteriaAcidobacteria_Gp3Candidatus SolibacterCandidatus SolibacterCandidatus Solibacter_OTU_9015		+
OTU_91	k__BacteriaActinobacteriaActinobacteriaActinomycetalesStreptomycetaceaeStreptomyces_OTU_91		+
OTU_9127	k__BacteriaProteobacteriaAlphaproteobacteriaSphingomonadalesSphingomonadaceaeNovosphingobium_OTU_9127		+
OTU_9149	k__BacteriaFirmicutesClostridiaThermoanaerobacteralesThermoanaerobacteraceaeGelria_OTU_9149		+
OTU_9161	k__BacteriaChloroflexiAnaerolineaeAnaerolinealesAnaerolineaceaeOrnatilinea_OTU_9161		+
OTU_918	k__BacteriaProteobacteriaDeltaproteobacteriaMyxococcalesPhaselicystidaceaePhaselicystis_OTU_918		+
OTU_9207	k__BacteriaAcidobacteriaAcidobacteria_Gp3PaludibaculumPaludibaculumPaludibaculum_OTU_9207		+
OTU_923	k__BacteriaVerrucomicrobiaOpitutaeOpitutalesOpitutaceaeOpitutus_OTU_923		+
OTU_9237	k__BacteriaChloroflexiAnaerolineaeAnaerolinealesAnaerolineaceaeOrnatilinea_OTU_9237		+
OTU_9257	k__BacteriaProteobacteriaBetaproteobacteriaGallionellalesGallionellaceaeSideroxydans_OTU_9257		+
OTU_926	k__BacteriaProteobacteriaGammaproteobacteriaMethylococcalesMethylococcaceaeMethylosarcina_OTU_926		+
OTU_9278	k__BacteriaChloroflexiAnaerolineaeAnaerolinealesAnaerolineaceaeLeptolinea_OTU_9278		+
OTU_930	k__BacteriaProteobacteriaDeltaproteobacteriaMyxococcalesPhaselicystidaceaePhaselicystis_OTU_930		+
OTU_936	k__BacteriaAcidobacteriaAcidobacteria_Gp7Gp7Gp7Gp7_OTU_936		+
OTU_9366	k__BacteriaChloroflexiCaldilineaeCaldilinealesCaldilineaceaeLitorilinea_OTU_9366		+
OTU_9371	k__BacteriaChloroflexiAnaerolineaeAnaerolinealesAnaerolineaceaeOrnatilinea_OTU_9371		+
OTU_939	k__BacteriaProteobacteriaDeltaproteobacteriaMyxococcalesPolyangiaceaeSorangium_OTU_939		+
OTU_94	k__BacteriaChloroflexiAnaerolineaeAnaerolinealesAnaerolineaceaeBellilinea_OTU_94		+
OTU_9414	k__BacteriaAcidobacteriaAcidobacteria_Gp3Gp3Gp3Gp3_OTU_9414		+
OTU_9419	k__BacteriaActinobacteriaActinobacteriaCoriobacterialesCoriobacteriaceaeOlsenella_OTU_9419		+
OTU_942	k__BacteriaProteobacteriaBetaproteobacteriaBurkholderialesComamonadaceaeCurvibacter_OTU_942		+
OTU_9429	k__BacteriaAcidobacteriaAcidobacteria_Gp3Gp3Gp3Gp3_OTU_9429		+
OTU_944	k__BacteriaActinobacteriaActinobacteriaAcidimicrobialesIamiaceaeIamia_OTU_944		+
OTU_947	k__BacteriaChloroflexiAnaerolineaeAnaerolinealesAnaerolineaceaeLeptolinea_OTU_947		+
OTU_948	k__ArchaeaEuryarchaeotaMethanomicrobiaMethanosarcinalesMethanosarcinaceaeMethanosarcina_OTU_948		+
OTU_953	k__BacteriaProteobacteriaAlphaproteobacteriaRhizobialesBradyrhizobiaceaeRhodopseudomonas_OTU_953		+
OTU_957	k__BacteriaProteobacteriaAlphaproteobacteriaRhizobialesHyphomicrobiaceaeRhodoplanes_OTU_957		+
OTU_968	k__BacteriaAcidobacteriaAcidobacteria_Gp7Gp7Gp7Gp7_OTU_968		+
OTU_97	k__BacteriaProteobacteriaDeltaproteobacteriaMyxococcalesMyxococcaceaeAngiococcus_OTU_97		+
OTU_9732	k__BacteriaAcidobacteriaAcidobacteria_Gp3Gp3Gp3Gp3_OTU_9732		+
OTU_9735	k__BacteriaAcidobacteriaAcidobacteria_Gp17Gp17Gp17Gp17_OTU_9735		+
OTU_9742	k__BacteriaProteobacteriaDeltaproteobacteriaDesulfuromonadalesGeobacteraceaeGeobacter_OTU_9742		+
OTU_975	k__ArchaeaEuryarchaeotaMethanomicrobiaMethanocellalesMethanocellaceaeMethanocella_OTU_975		+
OTU_978	k__BacteriaBacteroidetesBacteroidiaBacteroidalesProlixibacteraceaeSunxiuqinia_OTU_978		+
OTU_983	k__BacteriaIgnavibacteriaeIgnavibacteriaIgnavibacterialesIgnavibacteriaceaeIgnavibacterium_OTU_983		+
OTU_9862	k__BacteriaProteobacteriaDeltaproteobacteriaDesulfobacteralesDesulfobacteraceaeDesulfatiglans_OTU_9862		+
OTU_988	k__BacteriaVerrucomicrobiaSubdivision3Subdivision3Subdivision3Subdivision3_OTU_988		+
OTU_9882	k__BacteriaProteobacteriaDeltaproteobacteriaMyxococcalesPhaselicystidaceaePhaselicystis_OTU_9882		+
OTU_989	k__BacteriaChloroflexiDehalococcoidetesDehalogenimonasDehalogenimonasDehalogenimonas_OTU_989		+
OTU_991	k__BacteriaAcidobacteriaAcidobacteria_Gp7Gp7Gp7Gp7_OTU_991		+

## Sheet: Table S5
Table S5. The OTUs significantly enriched at different experimental sites in the three provinces.
Groups	Enriched OTUs ID	Taxonomy	B9	R14	SrJB9	SrNK9	SSJB9	SSNK9	JB428	R11	R12	SrJB6	SrNK6	SSNK6	riceseed09b	riceseed10b	ricesoil09b	ricesoil10b	B3	R13	riceseed14b	ricesoil14b	SG12S	SrWC1	SSWC1	B8	riceseed05b	riceseed11b	ricesoil05b	ricesoil11b	SrJB2	B2	riceseed07b	riceseed08b	ricesoil07b	ricesoil08b	SrWC3	SSWC3	B4	riceseed01b	riceseed02b	riceseed13b	ricesoil01b	ricesoil02b	ricesoil13b	SrWC8	SSWC8	riceseed12b	ricesoil12b
Enriched by Heilongjiang province	OTU_104	k__Bacteria;p__Proteobacteria;c__Gammaproteobacteria;o__Xanthomonadales;f__Xanthomonadaceae;g__Thermomonas	0	0	0.000644386	0.000191965	0.000278474	0.000591613	0.00094157	0	0	0.000523058	1.74618e-05	1.74993e-05	0	8.77024e-05	0.000105744	0.00230463	0	0	0	0.00201563	0.000628404	0.000677884	0.00374135	1.75408e-05	0.00110542	0	0.000279491	0.000819644	0.000104696	5.25928e-05	0	0	0	0.00248295	0.000645803	0.000923892	1.75334e-05	0	1.75463e-05	0	0.000405151	0.00599172	0.00123448	0.000855029	0.00177669	0	0.00118825
Enriched by Heilongjiang province	OTU_108	k__Bacteria;p__Proteobacteria;c__Betaproteobacteria;o__Gallionellales;f__Gallionellaceae;g__Sideroxydans	0	0	0.00459778	0.000331577	0.000365497	0.0047503	0.00530069	0	0	0.00170866	0.000261926	0.000454983	0	0	0.000440599	0.00481877	0	0	0	0.0109445	0.00101243	0.00528402	0.00949456	0	0	0	0.000174682	0.0067141	0.000767768	0	0	0	0.00035292	0.00445882	0.00413663	0.00632779	0	0	0	0	0.00325882	0.0023262	0.00964659	0.00909123	0.00827382	0	0.00503259
Enriched by Heilongjiang province	OTU_109	k__Bacteria;p__Proteobacteria;c__Gammaproteobacteria;o__Xanthomonadales;f__Xanthomonadaceae;g__Arenimonas	0	0	0.00170675	0.000349028	0.000748399	0.00245345	0.00202263	0	0	0.00158661	0.000646085	0.000717473	0	0	0.000563966	0.00336965	0	0	0	0.00632979	0.00108225	0.00203365	0.00180008	0	0	0	0.00150226	0.00312162	0.00521733	0	0	0	0.00130581	0.00251792	0.00157087	0.00127253	0	0	0	0	0.00195529	0.0040356	0.00719526	0.00275703	0.0019683	0	0.00384434
Enriched by Heilongjiang province	OTU_110	k__Bacteria;p__Proteobacteria;c__Alphaproteobacteria;o__Sphingomonadales;f__Sphingomonadaceae;g__Sphingomonas	1.75352e-05	1.75371e-05	0.000296069	0.0012216	0.00102687	0.000365408	0.00136005	0	0	0.00221428	0.000419082	0.000647476	0	0	0.00202675	0.00169355	0	0	0	0.000707239	0.00281036	0.000434541	0.000758859	0	0	0	0.00289972	0.000523177	0.00314087	0	0	0	0.00231163	0.000611995	0.00080289	0.000331207	1.75334e-05	0	0	0	0.00329405	0.00422945	0.000282167	0.000191945	0.000470301	0	0.000279588
Enriched by Heilongjiang province	OTU_1121	k__Bacteria;p__Proteobacteria;c__Betaproteobacteria;o__Methylophilales;f__Methylophilaceae;g__Methylophilus	0	0	0.000661802	0.000593348	0.000348092	0.00046981	0.00069746	0	1.75389e-05	0.00106355	0.000157156	6.99974e-05	0	0	0.000229111	0.000226971	1.75362e-05	0	0	0.000972453	0.00167574	0.000399778	0.000388254	0	0	0	5.24045e-05	0.000558055	0.000436232	0	0	0	0	0.000104913	0.000698166	0.000505526	0	0	0	0	0.000563688	0.00026434	0.000423251	0.00109932	0.000278697	0	0.000332011
Enriched by Heilongjiang province	OTU_1126	k__Bacteria;p__Bacteroidetes;c__Bacteroidia;o__Bacteroidales;f__Prolixibacteraceae;g__Prolixibacter	0	0	0.000679218	0.000453736	0.000974659	0.000539412	0.00195289	0	0	0.00162148	0.000227003	0.000384986	0	0	0.00223824	0.000942803	0	0	0	0.000601153	0.00466066	0.000782173	0.000405901	0	0	0	0.00571209	0.000592934	0.00164023	0	0	0	0.00566437	0.00118902	0.000575987	0.000383502	0	0	1.75463e-05	0	0.00558403	0.000951626	0.000740688	0.000610735	0.000418046	0	0.000297063
Enriched by Heilongjiang province	OTU_1127	k__Bacteria;p__Proteobacteria;c__Deltaproteobacteria;o__Syntrophobacterales;f__Syntrophobacteraceae;g__Syntrophobacter	0	0	6.96634e-05	0.00104708	0.00154901	1.74004e-05	6.9746e-05	0	0	1.74353e-05	0.00185095	0.00222242	0	0	1.76239e-05	1.74593e-05	0	0	0	0.000618834	1.74557e-05	0.0015122	0.00188832	0	0	0	1.74682e-05	0.000523177	5.23478e-05	0	0	0	0	1.74856e-05	0.00183268	0.00104592	0	0	0	0	0	0	0.000670147	0.000645634	0.000801254	0	0.00024464
Enriched by Heilongjiang province	OTU_1140	k__Bacteria;p__Chloroflexi;c__Anaerolineae;o__Anaerolineales;f__Anaerolineaceae;g__Thermomarinilinea	0	0	5.22475e-05	0.000139611	0.000139237	1.74004e-05	0.00263291	0	0	0.000836893	0.000227003	0.000192493	0	0	0.00103981	0.000104756	0	0	0	1.7681e-05	0.00118699	0.000295488	0.000158831	0	0	0	0.00047164	0.000592934	0.000104696	0	0	0	0.000899947	3.49711e-05	0.000279266	0.000156887	0	0	0	0	0.00142684	0.000105736	0.000211625	0.000174496	0.00024386	0	0.000646548
Enriched by Heilongjiang province	OTU_1141	k__Bacteria;p__Bacteroidetes;c__Flavobacteriia;o__Flavobacteriales;f__Flavobacteriaceae;g__Flavobacterium	0	0	0.00041798	0.000401382	0.000348092	0.00106142	0.0010985	0	0	0.000697411	0.000925473	0.000384986	0	0	7.04958e-05	0.000436483	0	0	0	0.000618834	0.000209468	0.000312869	0.000317662	0	0	0	0.000157213	0.000209271	0.00343751	0	1.75411e-05	0	0	0.000507082	0.000279266	0.000191751	0	0	0	0	0.000352305	0.000546304	0.000599605	0.000697983	0.000191604	0	0.000419382
Enriched by Heilongjiang province	OTU_1151	k__Bacteria;p__Chloroflexi;c__Anaerolineae;o__Anaerolineales;f__Anaerolineaceae;g__Ornatilinea	0	0	0.000696634	0	0	0.000591613	6.9746e-05	0	0	0.000122047	0	0	0	0	0.000440599	0.00179831	0	0	0	0	1.74557e-05	1.73816e-05	0	0	0	0	6.98727e-05	0.000697569	3.48985e-05	0	0	0	0.000741133	0.00104913	0	0	0	0	0	0	0.000422766	0.00225571	0	1.74496e-05	0	0	0
Enriched by Heilongjiang province	OTU_119	k__Bacteria;p__Chloroflexi;c__Anaerolineae;o__Anaerolineales;f__Anaerolineaceae;g__Leptolinea	0	0	0.00111461	0.000314125	0.000435116	0.00132243	0.00111594	0	0	0.000645105	0.000366697	0.000104996	0	0	0.000440599	0.00298554	0	0	0	0.000477386	0.000488759	0.00128624	0.00107652	0	0	0	0.000157213	0.00561543	0.000575826	0	0	0	0.000388212	0.00243049	0.00102979	0.00099362	0	0	0	0	0.000968839	0.00135695	0.00102286	0.00122147	0.000522557	0	0.00452584
Enriched by Heilongjiang province	OTU_123	k__Bacteria;p__Proteobacteria;c__Alphaproteobacteria;o__Rhizobiales;f__Rhizobiales_incertae_sedis;g__Vasilyevaea	0	0	0.00262979	0.00134376	0.00128794	0.00160084	0.00390577	0	1.75389e-05	0.00230146	0.00171125	0.00138245	0	0	0.0029432	0.00281095	0	0	0	0.00196259	0.00174557	0.00112981	0.00197656	0	0	0	0.00457666	0.00090684	0.00101206	0	0	0	0.00317628	0.00176604	0.00109961	0.00144685	1.75334e-05	0	0	0	0.00551357	0.00183276	0.00142847	0.00158791	0.00217732	0	0.00101351
Enriched by Heilongjiang province	OTU_124	k__Bacteria;p__Bacteroidetes;c__Sphingobacteriia;o__Sphingobacteriales;f__Chitinophagaceae;g__Terrimonas	0	0	0.00243822	0.000209417	0.000591757	0.00187924	0.0071664	0	0	0.00273734	0.000454006	0.000297489	0	0	0.00163903	0.00237447	1.75362e-05	0	0	0.00166201	0.00209468	0.00064312	0.00418255	0	0	0	0.0027425	0.00090684	0.000366435	0	0	0	0.00141168	0.00146879	0.00108216	0.00303316	0	0	0	0	0.00378728	0.00107498	0.00148138	0.00125637	0.00325727	0	0.000996033
Enriched by Heilongjiang province	OTU_126	k__Bacteria;p__Proteobacteria;c__Betaproteobacteria;o__Neisseriales;f__Neisseriaceae;g__Formivibrio	0	0	0.00247305	0.000157063	0.000295879	0.00264486	0.00184827	0	0	0.000941505	0.000279388	0.00026249	0	0	0.0016919	0.00632027	0	0	0	0.00388981	0.000453847	0.00149482	0.001253	0	0	0	0.0034587	0.00134282	0.000331536	0	0	0	0.00218811	0.00382934	0.0010647	0.000976188	0	0	0	0	0.00391059	0.00560402	0.00234551	0.00144831	0.00167218	0	0.0012931
Enriched by Heilongjiang province	OTU_13	k__Bacteria;p__Proteobacteria;c__Alphaproteobacteria;o__Rhizobiales;f__Methylobacteriaceae;g__Methylobacterium	0.00633022	0.000771632	1.74158e-05	1.74514e-05	0	0	0	0.00228034	0.00450751	5.23058e-05	0	0	0.0199288	0.0401326	0	0	0.0274441	0.000420971	0.0171543	1.7681e-05	0	0	1.76479e-05	0.0141379	0.0319168	0.028399	0	0	0	0.038796	0.0382571	0.027695	0	0	0	0	0.0508819	0.022161	0.0362156	0.0155765	1.76152e-05	0	0	0	0	0.0209627	0
Enriched by Heilongjiang province	OTU_131	k__Bacteria;p__Bacteroidetes;c__Bacteroidia;o__Bacteroidales;f__Prolixibacteraceae;g__Mangrovibacterium	0	0	0.00172417	0.00167533	0.00283695	0.00142683	0.00270266	0	0	0.00305117	0.000925473	0.00132995	0	0	0.00553392	0.00235701	0	0	0	0.00298808	0.00289764	0.00128624	0.000811803	0	0	0	0.00524045	0.00141258	0.00202411	0	0	0	0.00926416	0.00197587	0.00136142	0.00108078	0	0	0	0	0.00965316	0.00283725	0.0030333	0.00106442	0.00101028	0	0.00152026
Enriched by Heilongjiang province	OTU_1314	k__Bacteria;p__Verrucomicrobia;c__Subdivision3;o__Subdivision3_genera_incertae_sedis;f__Subdivision3_genera_incertae_sedis;g__Subdivision3_genera_incertae_sedis	0	0	0.000296069	0.000331577	0.000504734	0.000417609	0.00210981	0	0	0.00134252	0.000366697	0.000332488	0	0	0.000898821	0.000803129	0	0	0	0.000123767	0.00174557	0.000486686	0.000635324	0	0	0	0.00047164	0.00146489	0.00155298	0	0	0	0.00100582	0.000402168	0.00080289	0.000679845	0	0	0	0	0.000281844	0.000687285	0.000969949	0.000680533	0.000522557	0	0.00113583
Enriched by Heilongjiang province	OTU_1330	k__Archaea;p__Euryarchaeota;c__Methanobacteria;o__Methanobacteriales;f__Methanobacteriaceae;g__Methanobacterium	0	0	0.000278653	3.49028e-05	5.22139e-05	0.000121803	0.000453349	0	0	0.00104612	0.000139694	0.000332488	0	0	0	0.000192053	0	0	0	0	0.00116953	8.69082e-05	1.76479e-05	0	0	0	0.000454172	0.000122075	0.00209391	0	0	0	5.29381e-05	6.99423e-05	0.000191996	5.22958e-05	0	0	0	0	0	7.04908e-05	1.76354e-05	5.23487e-05	8.70928e-05	0	6.98971e-05
Enriched by Heilongjiang province	OTU_1363	k__Bacteria;p__Chloroflexi;c__Anaerolineae;o__Anaerolineales;f__Anaerolineaceae;g__Longilinea	0	0	0.000278653	0.00362989	0.00328947	0.000156603	3.4873e-05	0	0	3.48705e-05	0.00110009	0.00215242	0	0	0.000229111	0.00026189	0	0	0	8.84048e-05	8.72783e-05	0.000295488	0.000123535	0	0	0	3.49363e-05	0.00102891	0.000122145	0	0	0	0.000158814	0.000279769	0.000698166	0.000348639	0	0	0	0	5.28457e-05	0.000176227	1.76354e-05	0.000506038	0.00012193	0	0.00048928
Enriched by Heilongjiang province	OTU_138	k__Bacteria;p__Actinobacteria;c__Actinobacteria;o__Gaiellales;f__Gaiellaceae;g__Gaiella	0	0	0.00240339	0.000942375	0.00104428	0.00151383	0.00298164	0	0	0.00141226	0.000768317	0.000822469	0	0	0.00385964	0.00361408	0	0	0	0.00802716	0.00148373	0.00316346	0.00252365	0	0	0	0.00396527	0.00390639	0.000820116	0	0	0	0.00594671	0.00209827	0.00181523	0.00191751	1.75334e-05	0	0	0	0.00436858	0.00192087	0.00504374	0.00270468	0.00209023	0	0.00321527
Enriched by Heilongjiang province	OTU_141	k__Bacteria;p__Bacteroidetes;c__Bacteroidia;o__Bacteroidales;f__Marinilabiliaceae;g__Mangroviflexus	0	0	0.00135844	0.00164043	0.00346352	0.00175744	0.00310369	0	0	0.00319065	0.00169379	0.0027824	0	0	0.00454698	0.00649487	0	0	0	0.00235157	0.00647605	0.000921226	0.00058238	0	0	0	0.0136601	0.00214502	0.00307107	0	0	0	0.016499	0.00507082	0.00115197	0.000749573	0	0	0	0	0.0153253	0.00703146	0.0024866	0.00115167	0.00036579	0	0.00167753
Enriched by Heilongjiang province	OTU_1423	k__Bacteria;p__Verrucomicrobia;c__Verrucomicrobiae;o__Verrucomicrobiales;f__Verrucomicrobiaceae;g__Luteolibacter	0	0	0.000644386	0.000191965	0.000191451	0.00043501	0.00230162	0	0	0.000836893	0.000227003	0.000122495	0	0	8.81197e-05	0.000174593	0	0	0	8.84048e-05	0.00104734	0.000521449	0.000882394	0	0	0	0.000122277	0.000383663	0.000994608	0	0	0	0.000105876	0.000542053	0.000593441	0.00137712	0	0	0	0	5.28457e-05	0.000176227	0.000158719	0.000994626	0.000696743	0	6.98971e-05
Enriched by Heilongjiang province	OTU_1440	k__Bacteria;p__Ignavibacteriae;c__Ignavibacteria;o__Ignavibacteriales;f__Ignavibacteriaceae;g__Melioribacter	0	0	0.000104495	0.000436285	0.000417711	5.22011e-05	0.00106363	0	0	0.00134252	0.000576238	0.000594978	0	0	0.000546342	0.000122215	0	0	0	0.0003713	0.00254853	0.000191198	0.000141183	0	0	0	0.000890876	0.000279028	0.00249525	0	0	0	0.00148227	0.000104913	0.000314175	0.000278911	0	0	0	0	0.000968839	0.000140982	0.000299802	0.000226844	6.96743e-05	0	0.000139794
Enriched by Heilongjiang province	OTU_167	k__Bacteria;p__Proteobacteria;c__Betaproteobacteria;o__Nitrosomonadales;f__Nitrosomonadaceae;g__Nitrosospira	0	0	0.00106237	0.00167533	0.00156642	0.00158343	0.00034873	0	0	0.000122047	0.00089055	0.00216992	0	0	0.000740205	0.00167609	0	0	0	0.00571095	0.000261835	0.00250295	0.00280601	0	0	0	0.000558981	0.00233686	0.00024429	0	0	0	0.000211752	0.00108411	0.00260067	0.00353868	0	0	0	0	0.00105691	0.00118072	0.0050261	0.00209395	0.0029089	0	0.00300557
Enriched by Heilongjiang province	OTU_17	k__Bacteria;p__Actinobacteria;c__Actinobacteria;o__Actinomycetales;f__Geodermatophilaceae;g__Blastococcus	0	0	0.000853376	0.00223378	0.00135756	0.000870019	0.000836951	0	0	0.00102868	0.00099532	0.00139995	0	0	0.00327805	0.000838047	1.75362e-05	0	0	0.000583472	0.00179793	0.000260724	0.000300014	1.75408e-05	0	0	0.00151973	0.000523177	0.00108185	3.50619e-05	1.75411e-05	0	0.00202929	0.000559538	0.000244358	0.000191751	1.75334e-05	0	0	0	0.00169106	0.0020971	0.000246896	0.000191945	0.000278697	0	0.000436857
Enriched by Heilongjiang province	OTU_170	k__Archaea;p__Thaumarchaeota;c__Nitrososphaerales;o__Nitrososphaerales;f__Nitrososphaeraceae;g__Nitrososphaera	0	1.75371e-05	6.96634e-05	0.0012216	0.00156642	5.22011e-05	0.00209238	0	0	0.00238863	0.0005937	0.00078747	0	0	0.00482896	0	0	0	0	0	0.00425918	1.73816e-05	0.000123535	0	0	0	8.73408e-05	0	0.0036818	0	0	0	0.00277043	0	1.74541e-05	5.22958e-05	1.75334e-05	0	0	0	0.000123307	1.76227e-05	0	5.23487e-05	5.22557e-05	0	0
Enriched by Heilongjiang province	OTU_174	k__Bacteria;p__Proteobacteria;c__Betaproteobacteria;o__Nitrosomonadales;f__Nitrosomonadaceae;g__Nitrosospira	0	0	0.000121911	0.00507836	0.00558688	0.000139203	0.000784642	0	0	0.000871764	0.00403367	0.00482982	0	0	0.00311944	0.000122215	1.75362e-05	0	0	0.0036246	0.00127426	0.00107766	0.00134124	0	0	0	0.00403515	0.0016916	0.00160533	0	0	0	0.00257632	0.000104913	0.00113452	0.00137712	0	0	0	0	0.00325882	0.00026434	0.0024866	0.00106442	0.00135865	0	0.00167753
Enriched by Heilongjiang province	OTU_1822	k__Bacteria;p__Proteobacteria;c__Deltaproteobacteria;o__Desulfuromonadales;f__Geobacteraceae;g__Geobacter	0	0	0.000870792	0.00123905	0.00130535	0.000226205	0.00113337	0	0	0.00247581	0.00300342	0.00339487	0	0	0.000934069	0.000349186	0	0	0	0.000406662	0.000663315	0.00180769	0.00148242	0	0	0	0.000751131	0.000244149	0.00111675	0	0	0	0.000494089	0.00031474	0.00188505	0.00137712	1.75334e-05	0	0	0	0.00280082	0.00019385	0.000758324	0.00115167	0.0010277	0	0.000297063
Enriched by Heilongjiang province	OTU_1823	k__Bacteria;p__Proteobacteria;c__Betaproteobacteria;o__Gallionellales;f__Gallionellaceae;g__Sideroxydans	0	0	0.000139327	0.00136121	0.00461223	0.000522011	0.00428938	0	0	0.00392294	0.00499406	0.0117771	0	0	0.000246735	0.00132691	0	0	0	0.00390749	0.00221687	0.00398039	0.00691797	0	0	0	0.0089961	0.000871961	0.00348985	0	0	0	0.000899947	0.000664452	0.00713874	0.00716452	0	0	0	0	0.000475612	0.00183276	0.00149901	0.00307112	0.00519073	0	0.00110088
Enriched by Heilongjiang province	OTU_1849	k__Bacteria;p__Bacteroidetes;c__Bacteroidia;o__Bacteroidales;f__Marinilabiliaceae;g__Saccharicrinis	0	0	0.00141068	0.000540993	0.00172306	0.00151383	0.00230162	0	0	0.00366141	0.000750856	0.000647476	0	0	0.00222062	0.00207766	0	0	0	0.00109622	0.00314202	0.0008517	0.000282366	0	0	0	0.00370325	0.000924279	0.00214626	0	0	0	0.00367037	0.0013289	0.00108216	0.000505526	0	0	0	0	0.00269513	0.00216759	0.00218679	0.000994626	0.00024386	0	0.000349485
Enriched by Heilongjiang province	OTU_1899	k__Bacteria;p__Chloroflexi;c__Anaerolineae;o__Anaerolineales;f__Anaerolineaceae;g__Thermomarinilinea	0	0	0.000261238	0.000645702	0.000992063	0.000156603	6.9746e-05	0	0	1.74353e-05	0.000873088	0.000857468	0	0	0.000140992	0.00024443	0	0	0	8.84048e-05	8.72783e-05	0.000712647	0.000370606	0	0	0	3.49363e-05	0.00174392	5.23478e-05	0	0	0	0.00035292	0.00113656	0.000575987	0.000679845	0	0	0	0	0.000123307	0.000105736	0.00038798	0.00151811	0.000139349	0	0.00202702
Enriched by Heilongjiang province	OTU_191	k__Bacteria;p__Chloroflexi;c__Anaerolineae;o__Anaerolineales;f__Anaerolineaceae;g__Pelolinea	0	0	0.00114945	0.000401382	0.000556948	0.00123543	0.00170878	0	0	0.00179583	0.000227003	0.00026249	0	0	0.0033838	0.00223479	1.75362e-05	0	0	0.000141448	0.00186776	0.000556212	0.000423549	0	0	0	0.000262022	0.004447	0.00176238	0	0	0	0.00218811	0.00110159	0.000959978	0.000836733	0	0	0	0	0.00181437	0.00394748	0.000564334	0.000697983	0.000470301	0	0.00260367
Enriched by Heilongjiang province	OTU_197	k__Bacteria;p__Actinobacteria;c__Actinobacteria;o__Acidimicrobiales;f__Iamiaceae;g__Aquihabitans	0	0	0.00188091	6.98056e-05	6.96185e-05	0.00160084	0.000139492	0	0	5.23058e-05	1.74618e-05	3.49987e-05	0	0	3.52479e-05	0.00370138	0	0	0	0.00130839	8.72783e-05	0.000330251	0.000194127	0	0	0	6.98727e-05	0.00160441	5.23478e-05	1.75309e-05	0	0	0.000105876	0.00305998	0.000349083	0.000296343	0	0	0	0	0.000281844	0.00183276	0.00111103	0.000488588	8.70928e-05	0	0.000419382
Enriched by Heilongjiang province	OTU_204	k__Bacteria;p__Actinobacteria;c__Actinobacteria;o__Actinomycetales;f__Nocardiopsaceae;g__Marinactinospora	0	0	0.0013236	0.000157063	0.000208855	0.00229685	0.000104619	0	0	0.000174353	3.49235e-05	0	0	0	0.000563966	0.000890425	0	0	0	0	0.000279291	3.47633e-05	7.05916e-05	0	0	0	3.49363e-05	0	0.00024429	0	0	0	0.000211752	0.000716909	1.74541e-05	3.48639e-05	0	0	0	0	3.52305e-05	0.00255529	0	0	0.000139349	0	0
Enriched by Heilongjiang province	OTU_2058	k__Bacteria;p__Proteobacteria;c__Betaproteobacteria;o__Rhodocyclales;f__Rhodocyclaceae;g__Propionivibrio	0	0	0.000557307	0.000558445	0.00125313	0.000504611	0.00214469	0	0	0.00308604	0.000663547	0.00150494	0	0	0.00135704	0.000226971	0	0	0	8.84048e-05	0.0010648	0.000903845	0.000405901	0	0	0	0.000524045	3.48784e-05	0.000977159	0	0	0	0.00026469	0.00031474	0.00050617	0.000296343	0	0	0	0	0.00130353	0.000105736	0.000141084	0.000261744	0.000627068	0	0.000104846
Enriched by Heilongjiang province	OTU_207	k__Bacteria;p__Actinobacteria;c__Actinobacteria;o__Actinomycetales;f__Geodermatophilaceae;g__Modestobacter	0	0	0.00158484	0.000488639	0.000208855	0.000783017	0.000488222	0	0	0.00146456	0.000523853	0.000594978	0	0	0.000775453	0.00302046	0	0	0	0.00249302	0.000366569	0.00107766	0.000441197	0	0	0	0.00169441	0.00207527	0.000296638	1.75309e-05	0	0	0.00109405	0.00278021	0.000523624	0.000470662	1.75334e-05	0	0	0	0.000563688	0.00237906	0.00229261	0.000872479	0.000522557	0	0.00138047
Enriched by Heilongjiang province	OTU_209	k__Bacteria;p__Acidobacteria;c__Acidobacteria_Gp7;o__Gp7;f__Gp7;g__Gp7	0	0	0.00062697	0.00012216	0.000539543	0.000661215	0.00155185	0	0	0.00142969	8.73088e-05	0.000122495	0	0	0.00348954	0.00106502	0	0	0	0.00113158	0.00378788	0.000312869	0.000352958	0	0	0	0.0047164	0.000732447	0.00216371	0	0	0	0.00303512	0.000542053	0.000244358	0.00045323	0	0	0	0	0.00264229	0.000722531	0.00126975	0.000994626	0.000539976	0	0.000698971
Enriched by Heilongjiang province	OTU_2115	k__Archaea;p__Euryarchaeota;c__Methanomicrobia;o__Methanomicrobiales;f__Methanoregulaceae;g__Methanoregula	0	0	0.000870792	0.000959827	0.00177527	0.000835218	0.000313857	0	0	0.000401011	0.00157156	0.00145245	0	0	0.000211487	0.000401564	0	0	0	0.000123767	0.000384025	0.001321	0.00114711	0	0	0	5.24045e-05	0.000645251	0.000453681	0	0	0	0.000441151	0.00110159	0.00202468	0.00106335	0	0	0	0	5.28457e-05	0.00109261	0.000493792	0.00113422	0.00101028	0	0.000262114
Enriched by Heilongjiang province	OTU_2195	k__Bacteria;p__Chloroflexi;c__Anaerolineae;o__Anaerolineales;f__Anaerolineaceae;g__Pelolinea	0	0	6.96634e-05	0.00109944	0.000556948	0.000139203	0.000575404	0	0	0.000453317	0.000384159	0.00080497	0	0	0.00178002	8.72966e-05	0	0	0	8.84048e-05	0.00120444	8.69082e-05	0	0	0	0	0.00118784	0.000331345	0.00071542	0	0	0	0.00224104	0.000104913	0.000104725	5.22958e-05	0	0	0	0	0.00142684	0.000105736	3.52709e-05	0.000157046	8.70928e-05	0	0.000192217
Enriched by Heilongjiang province	OTU_227	k__Bacteria;p__Chloroflexi;c__Anaerolineae;o__Anaerolineales;f__Anaerolineaceae;g__Leptolinea	0	0	0.000313485	0.000261771	0.00022626	0.000313207	0.000680023	0	0	0.00127277	0.000122232	0.000209992	0	0	0.00107506	0.000645995	0	0	0	0.000353619	0.000698227	0.000712647	0.000300014	0	0	0	0.000209618	0.0036448	0.00125635	0	0	0	0.000776425	0.000279769	0.000872707	0.00054039	0	0	0	0	0.000598918	0.00200899	0.00105813	0.000628185	0.000296116	0	0.00435109
Enriched by Heilongjiang province	OTU_2285	k__Bacteria;p__Proteobacteria;c__Betaproteobacteria;o__Rhodocyclales;f__Rhodocyclaceae;g__Denitratisoma	0	0	0.00144551	0.00448501	0.00367238	0.00243605	0.00193545	0	0	0.00106355	0.00258434	0.00409485	0	0	0.00163903	0.00026189	0	0	0	0.000954772	0.00331658	0.00180769	0.00176479	0	0	0	0.0023582	0.000313906	0.00129125	0	0	0	0.00148227	0.00031474	0.00146615	0.00203954	0	0	0	0	0.00225475	5.28681e-05	0.000687782	0.00158791	0.00269988	0	0.000401908
Enriched by Heilongjiang province	OTU_2299	k__Bacteria;p__Chloroflexi;c__Anaerolineae;o__Anaerolineales;f__Anaerolineaceae;g__Thermomarinilinea	0	0	6.96634e-05	0.000157063	0.000243665	5.22011e-05	0.00134261	0	0	0.00223171	0.000436544	0.000419984	0	0	0.000845949	0.000104756	0	0	0	8.84048e-05	0.00108225	0.000347633	0.000141183	0	0	0	0.000314427	0.000418541	0.000488579	1.75309e-05	0	0	0.000547027	0.000209827	0.000122179	8.71596e-05	0	0	0	0	0.00033469	0.000105736	0.000141084	0.000261744	3.48371e-05	0	0.000401908
Enriched by Heilongjiang province	OTU_233	k__Bacteria;p__Firmicutes;c__Clostridia;o__Clostridiales;f__Clostridiaceae 1;g__Clostridium sensu stricto	0	0	0.000505059	6.98056e-05	0.000243665	0.00046981	0.000244111	0	0	0.000366141	0.000122232	0.000104996	0	0	0.000211487	0.000995181	0	0	0	0.00178578	0.000226924	0.00102552	0.000635324	0	0	0	0.000576449	0.00101148	0.00024429	0	0	0	0.00160579	0.000489596	0.00136142	0.00090646	1.75334e-05	0	0	0	0.000528457	0.000704908	0.00271586	0.00137852	0.000383209	0	0.000768868
Enriched by Heilongjiang province	OTU_237	k__Bacteria;p__Proteobacteria;c__Alphaproteobacteria;o__Rhizobiales;f__Beijerinckiaceae;g__Beijerinckia	0	0	0.000574723	0.000418834	0.000556948	0.000295807	0.00108106	0	0	0.000836893	0.000541315	0.000612477	0	0	0.00202675	0.00129199	1.75362e-05	0	0	0.00160897	0.000488759	0.000399778	0.000688268	0	0	0	0.0035111	0.000592934	0.000540927	0	0	0	0.00335274	0.000874279	0.000471262	0.000435798	0	0	0	0	0.00338213	0.00100449	0.000864137	0.000767781	0.000696743	0	0.000891188
Enriched by Heilongjiang province	OTU_2393	k__Bacteria;p__Nitrospirae;c__Nitrospira;o__Nitrospirales;f__Nitrospiraceae;g__Thermodesulfovibrio	0	0	0.00299552	0.000698056	0.000382902	0.00116583	3.4873e-05	0	0	0.000174353	0.000855626	8.74967e-05	0	0	7.04958e-05	0.00480131	0	0	0	0.0021394	0.000192012	0.00201627	0.000652972	0	0	0	0.00106556	0.000837083	1.74493e-05	0	0	0	0.000441151	0.000769365	0.00116943	0.0012028	0	0	0	0	0.00167345	0.00384175	0.00280403	0.00383891	0.000748998	0	0.000629074
Enriched by Heilongjiang province	OTU_245	k__Bacteria;p__Firmicutes;c__Clostridia;o__Clostridiales;f__Peptostreptococcaceae;g__Intestinibacter	0	0	0.000139327	0.000942375	0.00106168	0.000191404	0.000244111	0	0	0.000383576	0.00207795	0.00218742	0	0	0.00225586	0.000296808	0	0	0	8.84048e-05	0.000157101	0.000156435	8.82394e-05	0	0	0	0.00178175	0.000488298	0.000279188	0	0	0	0.0048703	0.000139885	0.00020945	0.000104592	0	0	0	0	0.000246613	0.000405322	0.000423251	0.000279193	5.22557e-05	0	0.000297063
Enriched by Heilongjiang province	OTU_25	k__Bacteria;p__Proteobacteria;c__Betaproteobacteria;o__Burkholderiales;f__Oxalobacteraceae;g__Noviherbaspirillum	0	0	0.000522475	0.00324596	0.00304581	0.000713416	0.00221443	0	1.75389e-05	0.00247581	0.00249703	0.0027299	1.75429e-05	0	0.0058864	0.00169355	5.26085e-05	0	0	0.00394286	0.00157101	0.000782173	0.000794155	0	0	0	0.0300976	0.0021799	0.00282678	0.00019284	3.50822e-05	0	0.0196047	0.00115405	0.00109961	0.000854164	0.000192867	0	0	0	0.0105515	0.0041942	0.00336837	0.00116912	0.00111479	1.7542e-05	0.00164258
Enriched by Heilongjiang province	OTU_251	k__Bacteria;p__Proteobacteria;c__Betaproteobacteria;o__Burkholderiales;f__Burkholderiales_incertae_sedis;g__Sphaerotilus	0.000105211	0	0.00127136	0.000261771	0.000382902	0.00187924	0.00207494	0	0	0.00341731	0.000331773	0.000349987	0	0	0.000246735	0.00136183	0	0	0	0.000901729	0.000610948	0.000556212	0.000423549	0	0	0	0.00171188	0.000697569	0.00193687	0	0	0	0.00239986	0.00220318	0.000820345	0.000313775	1.75334e-05	0	0	0	0.00146207	0.00266103	0.00142847	0.000942277	0.00060965	0	0.000454331
Enriched by Heilongjiang province	OTU_253	k__Bacteria;p__Actinobacteria;c__Actinobacteria;o__Acidimicrobiales;f__Acidimicrobiaceae;g__Ilumatobacter	0	0	0.000905624	1.74514e-05	5.22139e-05	0.000591613	0.00099388	0	0	0.000645105	0	1.74993e-05	0	0	0.000475846	0.00167609	0	0	0	0.000795643	0.000768049	0.000330251	0.00091769	0	0	0	0.000716195	0.000645251	0.000139594	0	0	0	0.00114699	0.00103165	0.000366537	0.000714709	0	0	0	0	0.000598918	0.00190325	0.00153428	0.00101208	0.000627068	0	0.000873713
Enriched by Heilongjiang province	OTU_254	k__Bacteria;p__Chloroflexi;c__Anaerolineae;o__Anaerolineales;f__Anaerolineaceae;g__Ornatilinea	0	0	5.22475e-05	0	0	6.96015e-05	0	0	0	0	0	0	0	0	0	0.000803129	0	0	0	0.000335938	0	0.00064312	0.00033531	0	0	0	0	0.00170904	0	0	0	0	0	0.000804336	0.000593441	0.000522958	0	0	0	0	0	0.000211472	0.000705418	0.00118657	0.000209023	0	0.00704213
Enriched by Heilongjiang province	OTU_257	k__Bacteria;p__Acidobacteria;c__Acidobacteria_Gp7;o__Gp7;f__Gp7;g__Gp7	0	0	0.00177642	0.000349028	0.000626566	0.00207065	0.00118568	0	0	0.00132508	8.73088e-05	0.000244991	0	0	0.00112793	0.00480131	0	0	0	0.00113158	0.00150119	0.000677884	0.00058238	0	0	0	0.00440198	0.000784765	0.0012389	0	0	0	0.00155285	0.00246547	0.00080289	0.00090646	0	0	0	0	0.00181437	0.0026434	0.00130502	0.000977176	0.00134123	0	0.000664022
Enriched by Heilongjiang province	OTU_2588	k__Bacteria;p__Bacteroidetes;c__Flavobacteriia;o__Flavobacteriales;f__Flavobacteriaceae;g__Chishuiella	0	0	0.00118428	0.000453736	0.00118351	0.00118323	0.00184827	0	0	0.00167379	0.000279388	0.000489982	0	0	0.00165665	0.00293317	0	0	0	0.00100781	0.00317693	0.00064312	0.000741211	0	0	0	0.00441945	0.000627812	0.00158788	0	0	0	0.00432328	0.00234307	0.000733074	0.000470662	0	0	0	0	0.00431574	0.0028725	0.00135793	0.000767781	0.000661906	0	0.000576651
Enriched by Heilongjiang province	OTU_260	k__Bacteria;p__Bacteroidetes;c__Sphingobacteriia;o__Sphingobacteriales;f__Chitinophagaceae;g__Segetibacter	0	0	3.48317e-05	0.000279222	0.000261069	1.74004e-05	0.00034873	0	0	0.000244094	0.000436544	0.000314988	0	0	0.000863573	0	0	0	0	0	0.000418936	1.73816e-05	1.76479e-05	0	0	0	0.00242807	0	0.000261739	1.75309e-05	0	0	0.000547027	0	1.74541e-05	5.22958e-05	0	0	0	0	0.00123307	0	3.52709e-05	1.74496e-05	3.48371e-05	0	0
Enriched by Heilongjiang province	OTU_265	k__Bacteria;p__Acidobacteria;c__Acidobacteria_Gp23;o__Gp23;f__Gp23;g__Gp23	0	0	0.000313485	0	0	0.000261006	0	0	0	0	0	0	0	0	0	0.00132691	0	0	0	0.00314721	0	0.000556212	0.000317662	0	0	0	0	0.000627812	0	0	0	0	0	0.00106662	0.000488716	0.000418366	0	0	0	0	0	0.000934003	0.00179881	0.000663084	0.000226441	0	0.0012931
Enriched by Heilongjiang province	OTU_27	k__Bacteria;p__Proteobacteria;c__Betaproteobacteria;o__Burkholderiales;f__Comamonadaceae;g__Ramlibacter	0.00070141	0.00154326	0.00630453	0.00684095	0.00793651	0.00697755	0.0143677	0.00328018	0.00217483	0.018185	0.0083118	0.00915216	0.00191218	0.000420971	0.0253432	0.0136183	0.00512056	0.0013857	0.00280643	0.0098483	0.0148548	0.00620524	0.00621206	0.00443782	0.000350926	0.00178919	0.0678813	0.00509225	0.0145003	0.0043652	0.00419232	0.000543726	0.0382742	0.00973946	0.00467771	0.00392218	0.00173581	0.00482524	0.000772038	0.00684103	0.0473146	0.0123888	0.0109163	0.00642144	0.0068455	0.00791145	0.0048229
Enriched by Heilongjiang province	OTU_273	k__Bacteria;p__Bacteroidetes;c__Sphingobacteriia;o__Sphingobacteriales;f__Saprospiraceae;g__Phaeodactylibacter	0	0	0.000505059	0.000296674	0.00022626	0.000556812	0.000122055	0	0	1.74353e-05	8.73088e-05	1.74993e-05	0	0	0	0.0019729	0	0	0	0.0010255	8.72783e-05	0.000417159	0.000300014	0	0	0	3.49363e-05	0.000976597	5.23478e-05	0	0	0	0	0.00122399	0.000698166	0.000732141	0	0	0	0	5.28457e-05	0.00211472	0.00172827	0.000279193	0.000278697	0	0.00134552
Enriched by Heilongjiang province	OTU_279	k__Bacteria;p__Proteobacteria;c__Betaproteobacteria;o__Burkholderiales;f__Comamonadaceae;g__Polaromonas	7.0141e-05	0	0.00113203	0.000732959	0.000887636	0.000939621	0.00224931	1.75411e-05	0.000140311	0.00310348	0.000733394	0.000314988	0.00157886	0.000105243	0.000281983	0.000663454	0.0037352	0	0.000473585	0.00274055	0.000558581	0.000886463	0.000882394	0.000613927	8.77316e-05	0.000350822	0.00244554	0.00156953	0.00193687	0.0113951	0.00133312	0.00038587	0.00448209	0.000769365	0.00122179	0.000575254	0.00294561	0.000368473	0.000315834	0.000754267	0.00109215	0.000775399	0.00201044	0.00261744	0.000679324	0.000403466	0.00139794
Enriched by Heilongjiang province	OTU_281	k__Bacteria;p__Proteobacteria;c__Betaproteobacteria;o__Rhodocyclales;f__Rhodocyclaceae;g__Sulfuritalea	0	0	0	0	0	0	0	0	0	0	0	1.74993e-05	0	0	0	0	0	0	0	0.00337706	0	0.00112981	0.00142948	0	0	0	0	0.00122075	0	0	0	0	0	0	0.00127415	0.00135969	0	0	0	0	0	0	0.00310384	0.00127382	0.00155025	0	0.00157268
Enriched by Heilongjiang province	OTU_288	k__Bacteria;p__Ignavibacteriae;c__Ignavibacteria;o__Ignavibacteriales;f__Ignavibacteriaceae;g__Ignavibacterium	0	0	0.000923039	0.000401382	0.000504734	0.000696015	0.000366166	0	0	0.00062767	0.000139694	0.00027999	0	0	0.000281983	0.00165864	0	0	0	0.0013968	0.000157101	0.00106028	0.000776507	0	0	0	0.000419236	0.000697569	0.000453681	0	0	0	0.00107641	0.00101416	0.00118688	0.00118537	0	0	0	0	0.00213144	0.00213235	0.00211625	0.00082013	0.000592231	0	0.00110088
Enriched by Heilongjiang province	OTU_289	k__Bacteria;p__Acidobacteria;c__Acidobacteria_Gp3;o__Gp3;f__Gp3;g__Gp3	0	0	0.000505059	5.23542e-05	0.000191451	0.000417609	0	0	0	0	0.000192079	6.99974e-05	0	0	0.000140992	0.000907885	0	0	0	0.0021394	0	0.000921226	7.05916e-05	0	0	0	0	0.000662691	0	0	0	0	0	0.000437139	0.000663257	0.000732141	0	0	0	0	0.00073984	0.000881135	0.00181645	0.000767781	0.000627068	0	0.00101351
Enriched by Heilongjiang province	OTU_298	k__Bacteria;p__Bacteroidetes;c__Cytophagia;o__Cytophagales;f__Cytophagaceae;g__Hymenobacter	0.00519043	0.000140297	0	1.74514e-05	0	0	0	0.000122788	0.000526168	0.000348705	3.49235e-05	1.74993e-05	0.00266653	0.000806862	0	0	0.0124156	0	0.000789308	0	0	0	0	0.00792843	0.000105278	0.00222772	0	0	0	0.0112373	0.00292936	0.00110499	0	0	1.74541e-05	0	0.0295788	0.000684307	0.000543936	0.00215755	0	0	0	0	0	0.00199979	0
Enriched by Heilongjiang province	OTU_301	k__Bacteria;p__Proteobacteria;c__Betaproteobacteria;o__Rhodocyclales;f__Rhodocyclaceae;g__Azoarcus	0	1.75371e-05	0.00134102	0.00116924	0.00137497	0.00184444	0.00139492	0	0	0.00095894	0.00089055	0.00118996	0	0	0.00186814	0.00134437	0	0	0	0.000795643	0.00198995	0.000295488	0.000847099	0	0	0	0.00220099	0.000348784	0.000977159	1.75309e-05	0	0	0.00201165	0.00108411	0.000383991	0.000714709	1.75334e-05	0	0	0	0.0026599	0.00118072	0.000687782	0.000506038	0.00101028	0	0.000681496
Enriched by Heilongjiang province	OTU_308	k__Bacteria;p__Acidobacteria;c__Acidobacteria_Gp7;o__Gp7;f__Gp7;g__Gp7	0	0	0.00139327	0.000366479	0.000504734	0.00226205	0.000226674	0	0	0.000261529	8.73088e-05	0.000157494	0	0	8.81197e-05	0.00050632	0	0	0	5.30429e-05	0.000226924	6.95265e-05	7.05916e-05	0	0	0	0.000419236	1.74392e-05	0.000296638	0	0	0	7.05841e-05	0.00271026	3.49083e-05	0.000104592	0	0	0	0	0.000246613	0.00026434	0	8.72479e-05	0.00012193	0	0
Enriched by Heilongjiang province	OTU_309	k__Bacteria;p__Acidobacteria;c__Acidobacteria_Gp3;o__Gp3;f__Gp3;g__Gp3	0	0	0.00083596	0.00109944	0.000992063	0.000730816	0.000959007	0	0	0.000610235	0.000646085	0.00078747	0	0	0.00119843	0.000471402	0	0	0	0.00201563	0.00127426	0.00107766	0.00178244	0	0	0	0.00125771	0.00090684	0.0010993	0	0	0	0.000441151	0.000419654	0.00134397	0.00128996	0	0	0	0	0.00246613	0.000546304	0.00275113	0.00082013	0.00161993	0	0.00117078
Enriched by Heilongjiang province	OTU_329	k__Bacteria;p__Proteobacteria;c__Deltaproteobacteria;o__Myxococcales;f__Cystobacteraceae;g__Stigmatella	0	0	0.00280395	0.000209417	0.000104428	0.000156603	6.9746e-05	0	0	0.0030163	0.0005937	6.99974e-05	0	0	3.52479e-05	0.00237447	0	0	0	0.00054811	0.00012219	0.00281582	8.82394e-05	0	0	0	0.00172935	0.000313906	0.000139594	0	0	0	0.000741133	0.000489596	0.00141379	0.000191751	0	0	0	0	0.000299459	0.000775399	0.00125212	0.00275703	0.000452883	0	0.000192217
Enriched by Heilongjiang province	OTU_333	k__Bacteria;p__Bacteroidetes;c__Bacteroidia;o__Bacteroidales;f__Prolixibacteraceae;g__Tangfeifania	0	0	0.000592138	1.74514e-05	5.22139e-05	0.000574213	0.00364423	0	0	0.00163892	1.74618e-05	0	0	0	0.000352479	0.000872966	0	0	0	0.00171505	0.000680771	0.00140791	0.00224128	0	0	0	0.000157213	0.000592934	0.000418782	0	0	0	0.000511735	0.000629481	0.00102979	0.00170833	0	0	0	0	0.00391059	0.00197374	0.00162246	0.0020416	0.0021599	0	0.000629074
Enriched by Heilongjiang province	OTU_335	k__Bacteria;p__Proteobacteria;c__Deltaproteobacteria;o__Desulfuromonadales;f__Geobacteraceae;g__Geopsychrobacter	0	0	0.000557307	0.000436285	0.000365497	0.000522011	0.000924134	0	0	0.000366141	0.0005937	0.000577478	0	0	0.00158615	0.000715832	0	0	0	0.00141448	0.000680771	0.000938608	0.00091769	0	0	0	0.00303946	0.000697569	0.00047113	0	0	0	0.00252338	0.000437139	0.000733074	0.000871596	0	0	0	0	0.00237806	0.000581549	0.00130502	0.000697983	0.000923184	0	0.000751394
Enriched by Heilongjiang province	OTU_336	k__Bacteria;p__Gemmatimonadetes;c__Gemmatimonadetes;o__Gemmatimonadales;f__Gemmatimonadaceae;g__Gemmatimonas	0	0	0.00041798	0.000366479	0.000504734	0.000226205	0.00176109	0	0	0.00167379	0.000349235	0.000367486	0	0	0.0011808	0.000453942	0	0	0	0.00166201	0.0037006	0.00107766	0.000547085	0	0	0	0.00172935	0.000819644	0.00125635	0	0	0	0.0015352	0.000349711	0.000558532	0.000749573	1.75334e-05	0	0	0	0.00355828	0.000511058	0.00137556	0.000924827	0.000418046	0	0.000961085
Enriched by Heilongjiang province	OTU_3414	k__Bacteria;p__Bacteroidetes;c__Sphingobacteriia;o__Sphingobacteriales;f__Sphingobacteriaceae;g__Pedobacter	3.50705e-05	0	0.000226406	5.23542e-05	0.000104428	0.000783017	0.00064515	0	0	0.000540493	3.49235e-05	1.74993e-05	0	0	0.000211487	0.000645995	0	0	0	0.000495067	0.000349113	0.000173816	0.000158831	0	0	0	0.00141492	0.000174392	0.000506029	0	0	0	0.0048703	0.000734394	0.000157087	6.97277e-05	0	0	0	0	0.00158537	0.00153317	0.000476157	8.72479e-05	0.000174186	0	0.000227165
Enriched by Heilongjiang province	OTU_356	k__Bacteria;p__Chloroflexi;c__Anaerolineae;o__Anaerolineales;f__Anaerolineaceae;g__Longilinea	0	0	0.000609554	0.00099473	0.000887636	0.000539412	0.000836951	0	0	0.00127277	0.00101278	0.00078747	0	0	0.00333092	0.000698373	0	0	0	0	0.00143136	5.21449e-05	8.82394e-05	0	0	0	0.000506577	0.000313906	0.000924811	0	0	0	0.00127051	0.000367197	0.000157087	0.000191751	0	0	0	0	0.00121545	0.000669663	7.05418e-05	5.23487e-05	0.000156767	0	0.000506754
Enriched by Heilongjiang province	OTU_358	k__Bacteria;p__Actinobacteria;c__Actinobacteria;o__Solirubrobacterales;f__Conexibacteraceae;g__Conexibacter	0	0	8.70792e-05	0.000331577	0.000261069	0.000156603	0.000104619	0	0	3.48705e-05	0.000366697	0.000332488	0	0	0.000281983	0.000331727	0	0	0	0.00316489	3.49113e-05	0.000486686	0.000211775	0	0	0	0.000122277	0.000837083	5.23478e-05	0	0	0	0.000229398	0.000332226	0.000244358	0.000278911	0	0	0	0	0.000475612	0.00019385	0.00229261	0.000593285	0.000400627	0	0.00157268
Enriched by Heilongjiang province	OTU_362	k__Bacteria;p__Proteobacteria;c__Deltaproteobacteria;o__Myxococcales;f__Labilitrichaceae;g__Labilithrix	0	0	0.00127136	0.00150082	0.000992063	0.000713416	0.00163903	0	0	0.00158661	0.00123978	0.00129495	0	0	0.000810701	0.000419024	0	0	0	0.00167969	0.00092515	0.00121671	0.00192362	0	0	0	0.00141492	0.000994036	0.00314087	0	0	0	0.000688195	0.000244798	0.00137888	0.0012551	0	0	0	0	0.00156776	0.000405322	0.00144611	0.00080268	0.00184637	0	0.000873713
Enriched by Heilongjiang province	OTU_372	k__Bacteria;p__Actinobacteria;c__Actinobacteria;o__Actinomycetales;f__Geodermatophilaceae;g__Geodermatophilus	0	0	0.00161967	0	3.48092e-05	0.000417609	6.9746e-05	0	0	0	0	0	0	0	3.52479e-05	0.00213004	0	0	0	0.00113158	1.74557e-05	0.00074741	0.000988282	0	0	0	0	0.000592934	0	0	0	0	0	0.00127645	0.000453808	0.000418366	1.75334e-05	0	0	0	5.28457e-05	0.000105736	0.00146374	0.000697983	0.000574813	0	0.000384434
Enriched by Heilongjiang province	OTU_376	k__Bacteria;p__Proteobacteria;c__Alphaproteobacteria;o__Caulobacterales;f__Caulobacteraceae;g__Brevundimonas	3.50705e-05	0	0.000313485	0	0	0.000487211	0.000313857	0	0	0.000278964	0	0	0	0	1.76239e-05	0.00115232	0	0	0	0.000247534	0.000174557	3.47633e-05	0.000141183	0	1.75463e-05	1.75411e-05	0.000139745	0.000209271	0.000157043	0	0	1.75396e-05	1.7646e-05	0.000629481	3.49083e-05	1.74319e-05	0	0	0	0	0.000387535	0.0028725	0.000229261	0.000174496	8.70928e-05	1.7542e-05	0.00012232
Enriched by Heilongjiang province	OTU_38	k__Bacteria;p__Bacteroidetes;c__Sphingobacteriia;o__Sphingobacteriales;f__Sphingobacteriaceae;g__Pedobacter	0	0	0.00102753	0.00232104	0.00259329	0.00147903	0.00359192	0	0	0.00491675	0.00195572	0.00138245	0	0	0.00222062	0.00211258	0	0	0	0.00180346	0.00209468	0.00095599	0.00091769	0	0	0	0.0097647	0.00174392	0.00289658	0	0	0	0.0107111	0.00211575	0.00179778	0.00122023	0	0	0	0	0.00718702	0.00523394	0.00208098	0.00176241	0.00128897	0	0.00117078
Enriched by Heilongjiang province	OTU_384	k__Bacteria;p__Proteobacteria;c__Deltaproteobacteria;o__Desulfuromonadales;f__Desulfuromonadaceae;g__Desulfuromonas	0	0	0.00235114	0.000174514	0.000504734	0.00214025	0.002197	0	0	0.000679976	0.000331773	0.000209992	0	0	0.000264359	0.00190307	0	0	0	0.00215708	0.00064586	0.00180769	0.00409431	0	0	0	5.24045e-05	0.00101148	0.000157043	0	0	0	0.000458797	0.00155622	0.00118688	0.00325977	0	0	0	0	0.00183199	0.00100449	0.0025395	0.0022161	0.00400627	0	0.00106593
Enriched by Heilongjiang province	OTU_3961	k__Bacteria;p__Bacteroidetes;c__Bacteroidia;o__Bacteroidales;f__Marinilabiliaceae;g__Saccharicrinis	0	0	0.000748881	1.74514e-05	0.000121832	0.000783017	0.00223187	0	0	0.00102868	0	3.49987e-05	0	0	8.81197e-05	0.000349186	0	0	0	0.000742601	0.00109971	0.000799555	0.000900042	0	0	0	0.00101315	0.000348784	0.00095971	0	0	0	0.000758779	0.000367197	0.000575987	0.000784437	0	0	0	0	0.000827917	0.000246718	0.000705418	0.00123892	0.00114963	0	0.000297063
Enriched by Heilongjiang province	OTU_40	k__Bacteria;p__Proteobacteria;c__Gammaproteobacteria;o__Xanthomonadales;f__Xanthomonadaceae;g__Arenimonas	0	0	0.000870792	0.00130885	0.00127054	0.00090482	0.00160416	0	0	0.00252811	0.00157156	0.000927465	0	0	0.00100456	0.00162372	0	0	0	0.00357155	0.00146628	0.00168602	0.00264718	0	0	0	0.00151973	0.00184856	0.00380394	0	0	0	0.000670549	0.0012065	0.00155342	0.00137712	0	0	0	0	0.00206098	0.00144506	0.00328019	0.00144831	0.00175928	0	0.00185227
Enriched by Heilongjiang province	OTU_424	k__Bacteria;p__Proteobacteria;c__Gammaproteobacteria;o__Pseudomonadales;f__Pseudomonadaceae;g__Rhizobacter	0.0018412	1.75371e-05	0.00167192	0.00226868	0.00100947	0.00165304	0.00308626	0	1.75389e-05	0.00505623	0.00192079	0.00106746	3.50859e-05	0.00180667	0.00105744	0.0024443	0.000157826	0	3.50803e-05	0.00072492	0.001379	0.00146006	0.00190597	0.000192949	0.000298287	0.000122788	0.00377312	0.000575494	0.00624684	7.01238e-05	5.26233e-05	7.01582e-05	0.00204694	0.0016961	0.00134397	0.00116794	5.26002e-05	7.01853e-05	7.01853e-05	1.75411e-05	0.00223714	0.00220284	0.00125212	0.00136107	0.00189862	0.0012104	0.000524228
Enriched by Heilongjiang province	OTU_428	k__Bacteria;p__Proteobacteria;c__Gammaproteobacteria;o__Methylococcales;f__Methylococcaceae;g__Methylobacter	0	0	0.000539891	0.00263516	0.00175787	0.000522011	0.00125543	0	0	0.000453317	0.00371935	0.00493481	0	0	0.00174477	0.00115232	0	0	0	0.00143216	0.00317693	0.00182507	0.00067062	0	0	0	0.000943281	0.00104635	0.000296638	0	0	0	0.00298218	0.00103165	0.00165814	0.00137712	0	0	0	0	0.00283605	0.00392986	0.00118157	0.000994626	0.000313534	0	0.000611599
Enriched by Heilongjiang province	OTU_429	k__Bacteria;p__Acidobacteria;c__Acidobacteria_Gp7;o__Gp7;f__Gp7;g__Gp7	0	1.75371e-05	0.00041798	0.00232104	0.00290657	0.000713416	0.00123799	0	0	0.00162148	0.00220018	0.00405985	0	0	0.00199151	8.72966e-05	0	0	0	0.00217476	0.00312456	0.00149482	0.00134124	0	0	0	0.00911838	0.000540616	0.00165768	0	0	0	0.00195871	0.000454625	0.0016756	0.00183035	0	0	0	0	0.00410435	1.76227e-05	0.00058197	0.00176241	0.00163735	0	0.000384434
Enriched by Heilongjiang province	OTU_439	k__Bacteria;p__Acidobacteria;c__Acidobacteria_Gp21;o__Gp21;f__Gp21;g__Gp21	0	0	5.22475e-05	0.00012216	0.000417711	6.96015e-05	0.000261547	0	0	0.000348705	0.000174618	0.000227491	0	0	0.000916445	0.000349186	0	0	0	3.53619e-05	0.000576037	0.000243343	0.000211775	0	0	0	0.00047164	0.000435981	0.000279188	0	0	0	0.000441151	0.000209827	0.000418899	0.000348639	0	0	1.75463e-05	0	0.000123307	0.000934003	0.000599605	0.000314092	0.000174186	0	0.000541702
Enriched by Heilongjiang province	OTU_441	k__Bacteria;p__Chloroflexi;c__Caldilineae;o__Caldilineales;f__Caldilineaceae;g__Litorilinea	0	0	0.00102753	0.00148337	0.00130535	0.00090482	0.00136005	0	0	0.000749717	0.000908011	0.000997463	0	0	0.00276696	0.00118723	1.75362e-05	0	0	0.000335938	0.000837872	0.000121671	0.000211775	0	0	0	0.000908345	0.000174392	0.000855014	0	0	0	0.000335274	0.000699423	0.000383991	0.000383502	0	0	0	0	0.00264229	0.0015508	0.000229261	0.000488588	0.00024386	0	0.000157268
Enriched by Heilongjiang province	OTU_444	k__Bacteria;p__Actinobacteria;c__Actinobacteria;o__Gaiellales;f__Gaiellaceae;g__Gaiella	0	0	1.74158e-05	0.00024432	0.000208855	1.74004e-05	0.000488222	0	0	0.00062767	6.9847e-05	5.2498e-05	0	0	0.00246735	0	0	0	0	1.7681e-05	0.000436392	3.47633e-05	1.76479e-05	0	0	0	0.0026901	1.74392e-05	0.000610724	0	0	0	0.00252338	1.74856e-05	1.74541e-05	5.22958e-05	0	0	0	0	0.00114499	0	0	1.74496e-05	0	0	0
Enriched by Heilongjiang province	OTU_447	k__Bacteria;p__Actinobacteria;c__Actinobacteria;o__Actinomycetales;f__Pseudonocardiaceae;g__Crossiella	0	0	0.0014281	0.000314125	0.000382902	0.00090482	0.000906697	0	0	0.000278964	0.000122232	3.49987e-05	0	0	0.000652086	0.00321251	0	0	0	0.00152056	0.000768049	0.000556212	0.000494141	0	0	0	0.00150226	0.000924279	0.000261739	0	0	0	0.00123522	0.00290261	0.000314175	0.000400934	0	0	0	0	0.00070461	0.00174465	0.000934678	0.000628185	0.000539976	0	0.000803816
Enriched by Heilongjiang province	OTU_4635	k__Bacteria;p__Bacteroidetes;c__Bacteroidia;o__Bacteroidales;f__Prolixibacteraceae;g__Mangrovibacterium	0	0	1.74158e-05	0	3.48092e-05	5.22011e-05	0	0	0	0	1.74618e-05	0	0	0	0	0	0	0	0	0.00212172	0	0.00436279	0.0020648	0	0	0	0	0.00122075	0	0	0	0	0	0	0.00429372	0.00343409	0	0	0	0	3.52305e-05	0	0.0011463	0.00343757	0.000644487	0	0.000716445
Enriched by Heilongjiang province	OTU_47	k__Bacteria;p__Chloroflexi;c__Anaerolineae;o__Anaerolineales;f__Anaerolineaceae;g__Bellilinea	0	0	0.000696634	0.00218142	0.00172306	0.000870019	0.000819515	0	0	0.00116816	0.000820703	0.00162744	0	0	0.0125482	0.00281095	0	0	0	0.000477386	0.00143136	0.000556212	0.000317662	0	0	0	0.00157213	0.00465627	0.00071542	0	0	0	0.00679372	0.00248295	0.000872707	0.000470662	0	0	0	0	0.00417481	0.00361265	0.000917043	0.000610735	0.00036579	0	0.00335506
Enriched by Heilongjiang province	OTU_505	k__Bacteria;p__Proteobacteria;c__Alphaproteobacteria;o__Rhodobacterales;f__Rhodobacteraceae;g__Gemmobacter	0	0	0.000522475	1.74514e-05	0.000104428	0.000348008	0.00247598	0	0	0.0011856	8.73088e-05	3.49987e-05	1.75429e-05	0	0.000616838	0.000977722	0	1.75405e-05	0	0.000335938	0.000768049	0.000365014	0.00204716	0.000105245	0	0	0.00111796	0.000366224	0.000453681	0	0	0	0.000370566	0.00075188	0.000453808	0.000871596	0	0	1.75463e-05	0	0.0010393	0.000370077	0.000511428	0.000279193	0.00158509	0	0.000262114
Enriched by Heilongjiang province	OTU_506	k__Bacteria;p__Bacteroidetes;c__Sphingobacteriia;o__Sphingobacteriales;f__Chitinophagaceae;g__Asinibacterium	0	0	0.000487643	0.000488639	0.000626566	0.00090482	0.00151697	0	0	0.000592799	0.000681009	0.00054248	0	0	0.000951693	0.000750751	0	0	0	0.000618834	0.000488759	0.000451922	0.00109417	0	0	0	0.0012053	0.000488298	0.00094226	0	0	0	0.000282336	0.000734394	0.000541078	0.00090646	0	0	0	0	0.00237806	0.000387699	0.000828866	0.000663084	0.000748998	0	0.00048928
Enriched by Heilongjiang province	OTU_508	k__Bacteria;p__Actinobacteria;c__Actinobacteria;o__Acidimicrobiales;f__Acidimicrobineae_incertae_sedis;g__Aciditerrimonas	0	0	3.48317e-05	0.000680605	0.000870231	0	0	0	0	0	0.000785779	0.00054248	0	0	0	5.2378e-05	1.75362e-05	0	0	0.000212172	0	0.000556212	0.000529437	0	0	0	0	0.00216246	1.74493e-05	0	0	0	0	3.49711e-05	0.000925069	0.00099362	0	0	0	0	0	1.76227e-05	0.000828866	0.000889928	0.000661906	0	0.00241145
Enriched by Heilongjiang province	OTU_522	k__Bacteria;p__Ignavibacteriae;c__Ignavibacteria;o__Ignavibacteriales;f__Ignavibacteriaceae;g__Ignavibacterium	0	0	0.00156743	0	1.74046e-05	0.00107882	0.00280727	0	0	0.00122047	1.74618e-05	0	0	0	0.000123368	0.00148404	0	0	0	0.00125535	0.000820416	0.00152958	0.00164125	0	0	0	0.000314427	0.000715008	0.000977159	0	0	0	0.000335274	0.000804336	0.00134397	0.00113308	0	0	0	0	0.000880762	0.000722531	0.00174591	0.00181476	0.00156767	0	0.000629074
Enriched by Heilongjiang province	OTU_543	k__Bacteria;p__Proteobacteria;c__Alphaproteobacteria;o__Rhizobiales;f__Methylobacteriaceae;g__Methylobacterium	0.000841692	0	0	0	0	0	5.23095e-05	0.000684103	0.00224498	6.97411e-05	5.23853e-05	0	0.0285424	0.000491133	5.28718e-05	1.74593e-05	0.00355984	0	0.00219252	0	1.74557e-05	5.21449e-05	1.76479e-05	0.00089458	0.000894862	0.000947219	1.74682e-05	0	0	0.0160934	0.0314161	0.00303434	0	0	1.74541e-05	0	0.00564576	0.00412339	0.00175463	0.00136821	1.76152e-05	0	0	1.74496e-05	1.74186e-05	0.00112269	0
Enriched by Heilongjiang province	OTU_558	k__Bacteria;p__Chloroflexi;c__Anaerolineae;o__Anaerolineales;f__Anaerolineaceae;g__Bellilinea	0	0	0.000296069	0.0018324	0.00165344	0.000348008	0.000401039	0	0	0.00033127	0.000925473	0.000839969	0	0	0.00225586	0.000209512	0	0	0	5.30429e-05	0.000366569	0.000121671	0.000229423	0	0	0	5.24045e-05	0.00160441	0.000506029	0	0	0	0.0011117	8.74279e-05	0.000279266	0.000383502	1.75334e-05	0	0	0	0.00102168	0.000211472	0.000335073	0.000279193	0.000296116	0	0.00157268
Enriched by Heilongjiang province	OTU_580	k__Bacteria;p__Bacteroidetes;c__Sphingobacteriia;o__Sphingobacteriales;f__Chitinophagaceae;g__Ferruginibacter	0	0	0.000365733	0.00062825	0.000609162	0.00106142	0.000540531	0	0	0.0002964	0.000681009	0.000559979	0	0	0.000563966	0.000715832	0	0	0	0.00121999	0.00040148	0.000504067	0.00058238	0	0	0	0.000681258	0.0008894	0.00136104	0	0	0	0.000370566	0.000926735	0.000855253	0.000941324	0	0	0	0	0.00133876	0.00218521	0.00132266	0.000889928	0.00104511	0	0.000978559
Enriched by Heilongjiang province	OTU_581	k__Bacteria;p__Ignavibacteriae;c__Ignavibacteria;o__Ignavibacteriales;f__Ignavibacteriaceae;g__Ignavibacterium	0	0	0.000905624	0	1.74046e-05	0.00189664	0	0	0	0	0	0	0	0	0	0.00155388	0	0	0	0.00160897	0	0.00146006	0.000988282	0	0	0	0	0.000837083	0	0	0	0	0	0.000891764	0.00101234	0.00158631	0	0	0	0	1.76152e-05	0.00158604	0.00246896	0.00151811	0.00106253	0	0.00120572
Enriched by Heilongjiang province	OTU_60	k__Bacteria;p__Proteobacteria;c__Betaproteobacteria;o__Burkholderiales;f__Oxalobacteraceae;g__Massilia	0.000350705	0.000596261	0.000731465	0.00291438	0.00261069	0.000713416	0.00226674	3.50822e-05	0.000122773	0.00336501	0.00375428	0.00330738	0.000456116	0.000245567	0.00340142	0.000698373	0.000666374	1.75405e-05	5.26205e-05	0.0014852	0.000453847	0.00118195	0.00134124	0.00198211	1.75463e-05	0.000122788	0.00931053	0.00130794	0.00251269	0.00126223	0.000228034	0	0.00416446	0.000524567	0.00141379	0.000714709	0.00173581	0.000175463	0.000210556	0.000824431	0.00653526	0.00167416	0.00123448	0.00164026	0.00113221	0.00026313	0.000996033
Enriched by Heilongjiang province	OTU_6228	k__Bacteria;p__Actinobacteria;c__Actinobacteria;o__Actinomycetales;f__Nocardiopsaceae;g__Marinactinospora	0	0	0.000818544	0.000890021	0.000922445	0.000852619	0.000174365	0	0	0.000244094	0.000471467	0.000472482	0	0	0.000264359	0.000733291	1.75362e-05	0	0	0.000406662	0.000226924	0.000938608	0.00111182	0	0	0	5.24045e-05	0.0021799	0.000209391	0	0	0	0.000211752	0.000891764	0.00050617	0.000644981	0	0	0	0	5.28457e-05	0.000176227	0.0010934	0.00109932	0.00097544	0	0.00197459
Enriched by Heilongjiang province	OTU_634	k__Bacteria;p__Chloroflexi;c__Anaerolineae;o__Anaerolineales;f__Anaerolineaceae;g__Leptolinea	0	0	0.000505059	0.000366479	0.000330688	0.000365408	0.000732332	0	0	0.00151687	0.000279388	0.000157494	0	0	0.00146279	0.00153642	0	0	0	3.53619e-05	0.00155355	0.000243343	0.000105887	0	0	0	0.000838472	0.000592934	0.0010993	0	0	0	0.00190577	0.00152124	0.000104725	0.000104592	0	0	0	0	0.00073984	0.00236144	0.000105813	0.000244294	6.96743e-05	0	0.000401908
Enriched by Heilongjiang province	OTU_68	k__Bacteria;p__Proteobacteria;c__Betaproteobacteria;o__Rhodocyclales;f__Rhodocyclaceae;g__Propionivibrio	0	0	0.00188091	0.00162298	0.00417711	0.00243605	0.00514376	0	0	0.00418447	0.00137948	0.00439234	0	0	0.00222062	0.00101264	0	0	0	0.00118462	0.0102988	0.00457137	0.005012	1.75408e-05	0	0	0.0290845	0.000976597	0.001204	0	0	0	0.00515264	0.00103165	0.00610895	0.00833246	0	0	0	0	0.00748648	0.00045819	0.00174591	0.00303623	0.00473785	0	0.000664022
Enriched by Heilongjiang province	OTU_688	k__Bacteria;p__Proteobacteria;c__Deltaproteobacteria;o__Bdellovibrionales;f__Bacteriovoracaceae;g__Bacteriovorax	0	0	0.000330901	0.000506091	0.00134016	0.000556812	0.00162159	0	0	0.00224915	0.00127471	0.00334237	0	0	0.000458222	0.000593617	0	0	0	0.00123767	0.000436392	0.00152958	0.00270013	0	0	0	0.00066379	0.000592934	0.0022684	0	0	0	0.000776425	0.000472111	0.00230395	0.00176062	0	0	0	0	0.000968839	0.00130408	0.000740688	0.00158791	0.00135865	0	0.000908662
Enriched by Heilongjiang province	OTU_71	k__Bacteria;p__Actinobacteria;c__Actinobacteria;o__Actinomycetales;f__Nocardioidaceae;g__Marmoricola	1.75352e-05	0	0.0016545	0.0024781	0.00144458	0.00130503	0.00136005	0	0	0.00134252	0.00137948	0.00118996	0	0	0.002062	0.00422516	3.50723e-05	0	0	0.00279359	0.00123935	0.00161649	0.00112946	0	0	0	0.00487362	0.00317394	0.00136104	0.000946671	5.26233e-05	0	0.00370566	0.00323483	0.00115197	0.000976188	0.000455868	0	0	1.75411e-05	0.00339974	0.00482862	0.00391507	0.00141342	0.00177669	0	0.00214934
Enriched by Heilongjiang province	OTU_715	k__Bacteria;p__Acidobacteria;c__Acidobacteria_Gp3;o__Paludibaculum;f__Paludibaculum;g__Paludibaculum	0	0	0.000539891	0.000139611	0.000191451	0.000487211	0.00272009	0	0	0.000679976	0.000157156	0.000174993	0	0	0.000546342	0.000209512	0	0	0	0.000583472	0.000872783	0.000295488	0.00134124	0	0	0	0.000960749	0.000244149	0.000593275	0	0	0	0.000423504	0.00015737	0.000523624	0.00109821	0	0	0	0	0.00160299	0.000140982	0.000599605	0.000506038	0.000923184	0	0.000227165
Enriched by Heilongjiang province	OTU_744	k__Bacteria;p__Bacteroidetes;c__Bacteroidia;o__Bacteroidales;f__Prolixibacteraceae;g__Mangrovibacterium	0	0	0.000156743	0.000139611	0.00022626	0.000243605	0.000767205	0	0	0.000714846	0.000192079	0.00027999	0	0	0.000352479	0.000611076	0	0	0	0.0010255	0.00129172	0.000608357	0.000423549	0	0	0	0.00047164	0.000488298	0.000436232	0	0	0	0.00149991	0.000262284	0.000663257	0.000644981	0	0	0	0	0.00221952	0.000475813	0.00125212	0.000959726	0.000296116	0	0.000698971
Enriched by Heilongjiang province	OTU_748	k__Bacteria;p__Gemmatimonadetes;c__Gemmatimonadetes;o__Gemmatimonadales;f__Gemmatimonadaceae;g__Gemmatimonas	0	0	3.48317e-05	0.000366479	0.000400306	3.48008e-05	0.000523095	0	0	0.000645105	0.000384159	0.000507481	0	0	0.00112793	0.00026189	0	0	0	0.000848686	0.00211214	0.000312869	0.000176479	0	0	0	0.00265516	0.000156953	0.00094226	0	0	0	0.00164108	5.24567e-05	0.000226904	0.000313775	0	0	0	0	0.000951223	0.000140982	0.000493792	0.000191945	0.000278697	0	0.000436857
Enriched by Heilongjiang province	OTU_758	k__Bacteria;p__Chloroflexi;c__Anaerolineae;o__Anaerolineales;f__Anaerolineaceae;g__Longilinea	0	0	0.00041798	0.000209417	0.00022626	0.000417609	5.23095e-05	0	0	0	1.74618e-05	1.74993e-05	0	0	7.04958e-05	0.00132691	0	0	0	0.000212172	0	0.000156435	0.000105887	0	0	0	3.49363e-05	0.00158697	0	0	0	0	1.7646e-05	0.000716909	0.000191996	0.000261479	0	0	0	0	7.0461e-05	0.0044233	0.00038798	0.000122147	0.00024386	0	0.000873713
Enriched by Heilongjiang province	OTU_799	k__Bacteria;p__Chloroflexi;c__Anaerolineae;o__Anaerolineales;f__Anaerolineaceae;g__Thermomarinilinea	0	0	0	0.000698056	0.000696185	0	0.000732332	0	0	0.00371371	0.00146679	0.000997463	0	0	0.00359528	0	0	0	0	3.53619e-05	0.00113462	0.000451922	1.76479e-05	0	0	0	0.000366831	0.000331345	0.00169258	0	0	0	0.00102347	0	0.00020945	8.71596e-05	0	0	0	0	0.000563688	0	0.000123448	0.000453689	0	0	0.000401908
Enriched by Heilongjiang province	OTU_8	k__Bacteria;p__Actinobacteria;c__Actinobacteria;o__Actinomycetales;f__Micrococcaceae;g__Arthrobacter	1.75352e-05	1.75371e-05	0.0324805	0.027643	0.0113304	0.0208631	0.0185524	3.50822e-05	1.75389e-05	0.0101473	0.0301739	0.0114271	0	1.75405e-05	0.0214483	0.0180006	8.76808e-05	0	0	0.00457937	0.0101068	0.00872558	0.00901807	0.000192949	0	1.75411e-05	0.0218701	0.0118064	0.032159	0.000262964	1.75411e-05	0	0.0728781	0.0222941	0.0111357	0.00643238	0.000403268	0	0	1.75411e-05	0.0158185	0.0359679	0.0131913	0.0115167	0.00945828	1.7542e-05	0.00704213
Enriched by Heilongjiang province	OTU_807	k__Bacteria;p__Actinobacteria;c__Actinobacteria;o__Euzebyales;f__Euzebyaceae;g__Euzebya	0	0	3.48317e-05	0.000104708	0.000104428	1.74004e-05	0.000139492	0	0	0.000122047	3.49235e-05	5.2498e-05	0	0	0.000652086	1.74593e-05	0	0	0	0.000159129	0.000261835	6.95265e-05	5.29437e-05	0	0	0	1.74682e-05	0.00204039	0.000209391	0	0	0	0.000335274	0	5.23624e-05	5.22958e-05	0	0	0	0	0.000140922	0	0.000511428	0.000122147	6.96743e-05	0	0.00110088
Enriched by Heilongjiang province	OTU_83	k__Bacteria;p__Proteobacteria;c__Gammaproteobacteria;o__Xanthomonadales;f__Sinobacteraceae;g__Povalibacter	0	0	0.0030826	0.000418834	0.00067878	0.00207065	0.011944	0	0	0.00416703	0.000174618	0.000297489	0	0	0.00576303	0.00310776	0	0	0	0.00410198	0.00626658	0.00205103	0.00617676	0	0	0	0.0135553	0.00190088	0.00129125	0	0	0	0.0046762	0.0031474	0.00160578	0.00355611	0	0	0	0	0.0109919	0.0023262	0.00382689	0.00315837	0.00571329	0	0.00150279
Enriched by Heilongjiang province	OTU_834	k__Bacteria;p__Acidobacteria;c__Acidobacteria_Gp6;o__Gp6;f__Gp6;g__Gp6	0	0	0.00107978	0.00115179	0.00093985	0.00123543	0.00034873	0	0	0.000261529	0.00040162	0.000349987	0	0	0.000211487	0.000384105	0	0	0	0.000229853	0.000366569	0.00121671	0.000794155	0	0	0	0.000436704	0.00104635	0.000174493	0	0	0	0.000494089	0.00260535	0.000942524	0.00104592	0	0	0	0	1.76152e-05	0.000334831	0.000335073	0.00160536	0.000888347	0	0.000681496
Enriched by Heilongjiang province	OTU_863	k__Bacteria;p__Chloroflexi;c__Anaerolineae;o__Anaerolineales;f__Anaerolineaceae;g__Thermomarinilinea	0	0	0.000574723	0.00287948	0.00250627	0.000783017	0	0	0	0	0.00123978	0.00078747	0	0	0.000475846	0.00162372	0	0	0	5.30429e-05	0	0.000225961	0.000158831	0	0	0	0	0.00153465	1.74493e-05	0	0	0	0	0.00104913	0.000366537	0.000278911	0	0	0	0	5.28457e-05	0.00186801	0.000282167	0.000331542	0.000191604	0	0.000996033
Enriched by Heilongjiang province	OTU_8661	k__Bacteria;p__Actinobacteria;c__Actinobacteria;o__Actinomycetales;f__Microbacteriaceae;g__Leucobacter	1.75352e-05	0	0.000853376	0.00024432	0.000435116	0.000504611	0.00094157	1.75411e-05	0	0.000383576	0.000419082	0.00026249	0	1.75405e-05	0	1.74593e-05	0	0	0	0	0.000314202	0.000434541	0.00067062	1.75408e-05	3.50926e-05	0	0	1.74392e-05	0.00291403	0	0	0	0	0	0.000628349	0.000784437	1.75334e-05	0	0	0	0	0	0	0.000663084	0.000505138	0	1.74743e-05
Enriched by Heilongjiang province	OTU_872	k__Bacteria;p__Acidobacteria;c__Acidobacteria_Gp7;o__Gp7;f__Gp7;g__Gp7	0	0	5.22475e-05	0.000418834	0.000382902	3.48008e-05	0.000139492	0	0	0.000244094	0.000715932	0.000717473	0	0	0.000387727	0	0	0	0	1.7681e-05	0.000576037	3.47633e-05	1.76479e-05	0	0	0	0.00204378	1.74392e-05	0.00022684	0	0	0	0.000441151	0	1.74541e-05	3.48639e-05	0	0	0	0	0.000387535	1.76227e-05	1.76354e-05	5.23487e-05	5.22557e-05	0	0
Enriched by Heilongjiang province	OTU_885	k__Bacteria;p__Proteobacteria;c__Betaproteobacteria;o__Gallionellales;f__Gallionellaceae;g__Sideroxydans	0	0	1.74158e-05	0.00087257	0.000556948	0	0	0	0	0	0.000471467	0.00162744	0	0	0	0	0	0	0	0.00254606	0	0.000434541	0.000441197	0	0	0	0	0.000558055	0	0	0	0	0	3.49711e-05	0.000541078	0.000575254	0	0	0	0	1.76152e-05	0	0.0011463	0.000540937	0.000261279	0	0.00143289
Enriched by Heilongjiang province	OTU_902	k__Bacteria;p__Chloroflexi;c__Anaerolineae;o__Anaerolineales;f__Anaerolineaceae;g__Thermomarinilinea	0	0	0.000139327	0.000593348	0.000574353	0.000139203	0.000523095	0	0	0.000174353	0.000436544	0.00027999	0	0	0.0021325	0.000209512	0	0	0	0.000106086	0.000209468	0.000538831	0.000511789	0	0	0	0.000104809	0.0008894	5.23478e-05	0	0	0	0.000105876	0.000174856	0.000383991	0.000488094	0	0	0	0	0.000669379	0	0.000352709	0.000506038	0.000505138	0	0.00117078
Enriched by Heilongjiang province	OTU_913	k__Bacteria;p__Chloroflexi;c__Anaerolineae;o__Anaerolineales;f__Anaerolineaceae;g__Longilinea	0	0	0.000592138	0.000174514	0.00022626	0.000696015	0.0010985	0	0	0.000836893	0.000139694	3.49987e-05	0	0	0.00209725	0.000366646	0	0	0	0.000123767	0.000680771	0.00020858	0.000123535	0	0	0	0.000209618	0.00068013	0.000855014	0	0	0	0.000617611	0.000174856	0.000383991	0.000104592	0	0	0	0	0.00073984	0.000528681	0.000317438	0.000244294	8.70928e-05	0	0.000279588
Enriched by Heilongjiang province	OTU_9202	k__Bacteria;p__Actinobacteria;c__Actinobacteria;o__Acidimicrobiales;f__Acidimicrobiaceae;g__Ilumatobacter	0	0	0.000365733	0	1.74046e-05	0.000643814	0	0	0	0	0	0	0	0	7.04958e-05	0.0015888	0	0	0	8.84048e-05	0	1.73816e-05	3.52958e-05	0	0	0	0	0.000383663	1.74493e-05	0	0	0	3.5292e-05	0.00127645	0	0	0	0	0	0	0.000158537	0.00211472	0.000105813	1.74496e-05	0	0	5.24228e-05
Enriched by Heilongjiang province	OTU_93	k__Bacteria;p__Actinobacteria;c__Actinobacteria;o__Acidimicrobiales;f__Acidimicrobineae_incertae_sedis;g__Aciditerrimonas	0	0	5.22475e-05	0.000174514	0.000243665	5.22011e-05	0.00104619	0	0	0.000906634	0.000104771	0.000139995	0	0	0.00130417	1.74593e-05	0	1.75405e-05	0	1.7681e-05	0.0012219	1.73816e-05	7.05916e-05	0	0	0	0.00193897	0	0.000453681	0	0	0	0.00229398	0	3.49083e-05	3.48639e-05	0	0	0	0	0.00133876	5.28681e-05	1.76354e-05	1.74496e-05	0.000104511	0	0
Enriched by Heilongjiang province	OTU_952	k__Bacteria;p__Actinobacteria;c__Actinobacteria;o__Actinomycetales;f__Microbacteriaceae;g__Frondihabitans	5.26057e-05	8.76855e-05	0.0010972	5.23542e-05	0.000104428	0.000556812	0.000401039	0.000578856	0.00282377	0.000139482	5.23853e-05	0.000122495	0.00287704	0.00638473	0.000211487	0.000680913	0.00220956	1.75405e-05	0.000210482	0.000229853	1.74557e-05	0.000365014	0.000282366	0.000684091	0.00105278	0.000438527	0.000279491	0.000279028	0.000785217	0.00457558	0.0012805	0.00105237	0.000388212	0.00241301	0.000331629	0.000174319	0.0108181	0.00305306	0.00257931	0.00105247	0.000140922	0.000229095	0.000705418	0.000628185	0.000505138	0.000631512	0.000174743
Enriched by Heilongjiang province	OTU_953	k__Bacteria;p__Proteobacteria;c__Alphaproteobacteria;o__Rhizobiales;f__Bradyrhizobiaceae;g__Rhodopseudomonas	0	3.50742e-05	0.00200282	0.00157063	0.00175787	0.00201844	0.000871824	0	0	0.00109842	0.000873088	0.00078747	0	0	0.000722582	0.00265382	3.50723e-05	0	0	0.00175042	0.000715682	0.000799555	0.00102358	0	0	0	0.00066379	0.00204039	0.000767768	5.25928e-05	0	0	0.000617611	0.00162616	0.00130906	0.000819301	0	0	0	1.75411e-05	0.00163822	0.00142744	0.00160483	0.000977176	0.000783836	0	0.00101351
Enriched by Heilongjiang province	OTU_96	k__Bacteria;p__Proteobacteria;c__Gammaproteobacteria;o__Xanthomonadales;f__Xanthomonadaceae;g__Vulcaniibacterium	0	0	0.000888208	1.74514e-05	6.96185e-05	0.00142683	0.000401039	0	0	0.000156917	0	0	0	0	0.00058159	0.00790907	1.75362e-05	0	0	0.00495067	0.000261835	0.0010429	0.00120006	0	0	0	0.000244554	0.00223222	0.000191942	0	0	0	0.000211752	0.00781605	0.000698166	0.000679845	0	0	0	0	0.000792686	0.00833554	0.00407379	0.00144831	0.00125414	0	0.00195712
Enriched by Heilongjiang province	OTU_963	k__Bacteria;p__Chloroflexi;c__Anaerolineae;o__Anaerolineales;f__Anaerolineaceae;g__Longilinea	0	0	0.00041798	5.23542e-05	5.22139e-05	0.000278406	6.9746e-05	0	0	0.000139482	0	0	0	0	3.52479e-05	0.000925344	0	0	0	0	6.98227e-05	0	1.76479e-05	0	0	0	0	0.0008894	0	0	0	0	5.29381e-05	0.00104913	6.98166e-05	5.22958e-05	0	0	0	0	1.76152e-05	0.00220284	1.76354e-05	0.000279193	1.74186e-05	0	0
Enriched by Heilongjiang province	OTU_9738	k__Bacteria;p__Acidobacteria;c__Acidobacteria_Gp16;o__Gp16;f__Gp16;g__Gp16	0	0	0.000313485	0.000226868	0.000139237	0.000226205	1.74365e-05	0	0	3.48705e-05	6.9847e-05	0.000192493	0	0	0	0.000209512	0	0	0	0.000159129	0	0.000921226	0.000547085	0	0	0	0	0.00301699	1.74493e-05	0	0	0	0	0.00111908	0.000593441	0.000592686	0	0	0	0	1.76152e-05	1.76227e-05	0.000458521	0.00109932	0.000644487	0	0.0019047
Enriched by Heilongjiang province	OTU_978	k__Bacteria;p__Bacteroidetes;c__Bacteroidia;o__Bacteroidales;f__Prolixibacteraceae;g__Sunxiuqinia	0	0	8.70792e-05	0.00062825	0.00045252	0.000191404	0.000418476	0	0	0.00254555	0.0014144	0.00138245	0	0	0.000440599	0.00026189	0	0	0	0.000212172	0.00144882	0.000938608	8.82394e-05	0	0	0	0.00110049	0.000104635	0.000645623	0	0	0	0.000688195	8.74279e-05	0.000628349	0.000139455	0	0	0	0	0.00169106	0.000246718	0.000599605	0.000471138	0.000261279	0	8.73713e-05
Enriched by Heilongjiang province	OTU_98	k__Bacteria;p__Chloroflexi;c__Anaerolineae;o__Anaerolineales;f__Anaerolineaceae;g__Bellilinea	0	0	0.000870792	0.00176259	0.00243665	0.000974421	0.00158672	0	0	0.00223171	0.000488929	0.00101496	0	0	0.00860048	0.00188561	0	0	0	0.000406662	0.00380533	0.000712647	0.000300014	0	1.75463e-05	0	0.00221846	0.00425517	0.00305362	0	0	0	0.0103935	0.0012065	0.000767982	0.000610117	0	0	0	0	0.00428051	0.00172702	0.000670147	0.000506038	0.000209023	0	0.00255124
Enriched by Heilongjiang province	OTU_987	k__Bacteria;p__Bacteroidetes;c__Bacteroidia;o__Bacteroidales;f__Prolixibacteraceae;g__Sunxiuqinia	0	0	0.000121911	0.000331577	0.000487329	0.000208805	0.000435912	0	0	0.00146456	0.000227003	0.000349987	0	0	0.000863573	0.000209512	0	0	0	8.84048e-05	0.00118699	0.000173816	0.000158831	0	0	0	0.00141492	0.00022671	0.000401333	0	0	0	0.00292924	0.000227312	0.000890161	0.000174319	0	0	0	0	0.00167345	0.000387699	0.00019399	0.000139597	0.00012193	0	0.000174743
Enriched by Heilongjiang province	OTU_990	k__Bacteria;p__Ignavibacteriae;c__Ignavibacteria;o__Ignavibacteriales;f__Ignavibacteriaceae;g__Ignavibacterium	0	0	8.70792e-05	0.000523542	0.000104428	0.000156603	0.000278984	0	0	0.000749717	0.000139694	0.000209992	0	0	0.000352479	0.000296808	0	0	0	0.00054811	0.000942606	6.95265e-05	8.82394e-05	0	0	0	0.000628854	0.000244149	0.000663072	0	0	0	0.00204694	0.000122399	0.000122179	3.48639e-05	0	0	0	0	0.000827917	0.000140982	0.000370344	5.23487e-05	3.48371e-05	0	0.000262114
Enriched by Heilongjiang province	OTU_994	k__Bacteria;p__Gemmatimonadetes;c__Gemmatimonadetes;o__Gemmatimonadales;f__Gemmatimonadaceae;g__Gemmatimonas	0	0	0.000330901	0.000139611	0.000243665	0.000313207	0.000104619	0	0	6.97411e-05	0.000314312	0.000227491	0	0	0.000528718	0.00130945	0	0	0	0.00203331	5.2367e-05	0.000816937	0.000758859	0	0	0	0.000628854	0.00132538	5.23478e-05	0	0	0	0.000476443	0.000961707	0.000610895	0.000435798	0	0	0	0	0.000510842	0.00107498	0.00231024	0.00109932	0.00073158	0	0.00155521
Enriched by Hubei province	OTU_1081	k__Bacteria;p__Gemmatimonadetes;c__Gemmatimonadetes;o__Gemmatimonadales;f__Gemmatimonadaceae;g__Gemmatimonas	0	0	0	1.74514e-05	0.000139237	5.22011e-05	0	0	0	1.74353e-05	0	0	0	0	0	5.2378e-05	0	0	0	0	0	0	0	0	0	0	5.24045e-05	0	3.48985e-05	0	0	0	1.7646e-05	0	0	0	0	0	0	0	0.000193768	7.04908e-05	0	0	0	0	0
Enriched by Hubei province	OTU_1089	k__Bacteria;p__Proteobacteria;c__Gammaproteobacteria;o__Chromatiales;f__Chromatiaceae;g__Thiohalobacter	0	0	0	1.74514e-05	5.22139e-05	0	0	0	0	1.74353e-05	0	0	0	0	0	1.74593e-05	0	0	0	1.7681e-05	1.74557e-05	1.73816e-05	0	0	0	0	0	3.48784e-05	0	0	0	0	0	0	0	1.74319e-05	0	0	0	0	0	0	0	3.48991e-05	3.48371e-05	0	0
Enriched by Hubei province	OTU_1099	k__Bacteria;p__Proteobacteria;c__Deltaproteobacteria;o__Myxococcales;f__Cystobacteraceae;g__Anaeromyxobacter	0	0	0.000818544	0.000924924	0.00175787	0.00179224	0	0	0	6.97411e-05	0.00069847	0.000664975	0	0	5.28718e-05	0.00221733	0	0	0	0.00305881	5.2367e-05	0.00118195	0.000494141	0	0	0	5.24045e-05	0.00162185	1.74493e-05	0	0	0	5.29381e-05	0.000926735	0.000733074	0.00113308	0	0	0	0	7.0461e-05	0.00105736	0.00227497	0.00191945	0.000209023	0	0.00159016
Enriched by Hubei province	OTU_1139	k__Bacteria;p__Proteobacteria;c__Betaproteobacteria;o__Rhodocyclales;f__Rhodocyclaceae;g__Methyloversatilis	0	0	0	0	5.22139e-05	5.22011e-05	0	0	0	0	0	1.74993e-05	0	0	0	0	0	0	0	0	0	0	0	0	0	0	0	0	0	0	0	0	0	0	0	0	0	0	0	0	0	3.52454e-05	0	0	0	0	0
Enriched by Hubei province	OTU_114	k__Bacteria;p__Chloroflexi;c__Caldilineae;o__Caldilineales;f__Caldilineaceae;g__Caldilinea	0	0	3.48317e-05	0.00012216	0.000417711	6.96015e-05	0.000122055	0	0	0.000278964	0.000349235	0.00027999	0	0	0.000881197	0.000174593	0	0	0	0.000106086	0.000139645	0.000121671	5.29437e-05	0	0	0	0.000157213	0.00101148	0.000157043	0	0	0	0.000529381	0.000262284	0.000157087	8.71596e-05	0	0	0	0	0.000246613	0.00045819	0.000229261	0.000366441	0.000139349	0	0.00104846
Enriched by Hubei province	OTU_1212	k__Bacteria;p__Chloroflexi;c__Anaerolineae;o__Anaerolineales;f__Anaerolineaceae;g__Bellilinea	0	0	0.000696634	0	5.22139e-05	0.000817818	0	0	0	0	8.73088e-05	0	0	0	0	0.000453942	0	0	0	0	3.49113e-05	0	1.76479e-05	0	0	0	0	0	0	0	0	1.75396e-05	0	0.00222067	0	0	0	0	0	0	0	0.000140982	0	0	0	0	0
Enriched by Hubei province	OTU_1263	k__Bacteria;p__Chloroflexi;c__Ktedonobacteria;o__Ktedonobacterales;f__Ktedonobacteraceae;g__Ktedonobacter	0	0	0.000139327	0	1.74046e-05	0.000313207	0	0	0	0	0	0	0	0	0	0.000593617	0	0	0	0	0	0	0	0	0	0	0	0	0	0	0	0	0	0.000244798	0	0	0	0	0	0	0	0.000740153	0	0	0	0	0
Enriched by Hubei province	OTU_130	k__Bacteria;p__Chloroflexi;c__Anaerolineae;o__Anaerolineales;f__Anaerolineaceae;g__Thermomarinilinea	0	0	0	0	3.48092e-05	1.74004e-05	0.000139492	0	0	0.000348705	0.000192079	0	0	0	0.000105744	0	0	0	0	0.000477386	0.000436392	0.00064312	0.000600028	0	0	0	1.74682e-05	0.00505738	6.97971e-05	0	0	0	0.000105876	5.24567e-05	0.000959978	0.000819301	0	0	0	0	7.0461e-05	3.52454e-05	0.00118157	0.00111677	0.000644487	0	0.0046831
Enriched by Hubei province	OTU_1359	k__Bacteria;p__Acidobacteria;c__Acidobacteria_Gp6;o__Gp6;f__Gp6;g__Gp6	0	0	0.000313485	6.98056e-05	0.000139237	0.000417609	0.000261547	0	0	0.00033127	6.9847e-05	1.74993e-05	0	0	7.04958e-05	1.74593e-05	0	0	0	0	0.000506214	0.000121671	5.29437e-05	0	0	0	5.24045e-05	0	0.000558377	0	0	0	0	0.000227312	1.74541e-05	0.000209183	0	0	0	0	0	5.28681e-05	0	0.000122147	0.000209023	0	0
Enriched by Hubei province	OTU_136	k__Bacteria;p__Chloroflexi;c__Anaerolineae;o__Anaerolineales;f__Anaerolineaceae;g__Bellilinea	0	0	0.000783713	0.00137866	0.00134016	0.00106142	0	0	0	0	0.00123978	0.000717473	0	0	0	0.00233955	0	0	0	0.000212172	1.74557e-05	0.000243343	0.000158831	0	0	0	0	0.00240661	0	0	0	0	0	0.00152124	0.000471262	0.000400934	0	0	0	0	0	0.00267865	0.000335073	0.000471138	0.000174186	0	0.00206196
Enriched by Hubei province	OTU_1366	k__Bacteria;p__Chloroflexi;c__Anaerolineae;o__Anaerolineales;f__Anaerolineaceae;g__Ornatilinea	0	0	0	0	0	0	0	0	0	0	1.74618e-05	0	0	0	0	0	0	0	0	3.53619e-05	0	6.95265e-05	0	0	0	0	0	5.23177e-05	0	0	0	0	0	0	0	1.74319e-05	0	0	0	0	0	0	5.29063e-05	0	0	0	0.000174743
Enriched by Hubei province	OTU_139	k__Bacteria;p__Chloroflexi;c__Anaerolineae;o__Anaerolineales;f__Anaerolineaceae;g__Leptolinea	0	1.75371e-05	0.0013236	6.98056e-05	0.000243665	0.00147903	0	0	0	0	0.000209541	0	0	0	0	0.00267128	0	0	0	0.000141448	1.74557e-05	0.000382396	0.000441197	0	0	0	0	0.0030693	0	0	0	0	0	0.00180101	0.000680711	0.000784437	1.75334e-05	0	0	0	0	0.00260816	0.000511428	0.000750332	0.000400627	0	0.00311042
Enriched by Hubei province	OTU_140	k__Bacteria;p__Chloroflexi;c__Thermomicrobia;o__Sphaerobacterales;f__Sphaerobacteraceae;g__Sphaerobacter	1.75352e-05	0	0	3.49028e-05	0.000174046	5.22011e-05	0.000244111	0	0	0.000156917	0	0	0	0	0.000281983	0	0	0	0	0	0.000628404	1.73816e-05	0	0	0	0	3.49363e-05	0	0.000331536	1.75309e-05	0	0	0.000141168	0	0	1.74319e-05	0	0	0	0	0.000281844	1.76227e-05	0	0	8.70928e-05	0	0
Enriched by Hubei province	OTU_1439	k__Bacteria;p__Nitrospirae;c__Nitrospira;o__Nitrospirales;f__Nitrospiraceae;g__Thermodesulfovibrio	0	0	0	0	0	0	0	0	0	0	0.000157156	3.49987e-05	0	0	0	0	0	0	0	0	1.74557e-05	0	0	0	0	0	0	0	0	0	0	0	0	0	0	0	0	0	0	0	0	0	0	0	0	0	0
Enriched by Hubei province	OTU_1461	k__Bacteria;p__Firmicutes;c__Bacilli;o__Bacillales;f__Paenibacillaceae 2;g__Oxalophagus	0	0	0	0	0	0	0	0	0	0	8.73088e-05	0	0	0	0	0	0	0	0	0	1.74557e-05	0	0	0	0	0	0	0	0	0	0	0	0	0	0	0	0	0	0	0	0	0	0	0	0	0	0
Enriched by Hubei province	OTU_147	k__Bacteria;p__Firmicutes;c__Clostridia;o__Clostridiales;f__Ruminococcaceae;g__Anaerotruncus	0	0	0.000226406	6.98056e-05	0.000261069	0.000609013	0.000313857	0	0	0.000348705	5.23853e-05	5.2498e-05	0	0	0.000810701	0.000139675	0	0	0	1.7681e-05	0.000366569	5.21449e-05	5.29437e-05	0	0	0	0.000262022	1.74392e-05	0.000383884	0	0	0	0.000158814	0.000786851	6.98166e-05	8.71596e-05	0	0	0	0	0.000493227	5.28681e-05	0	0.000174496	0.000209023	0	0
Enriched by Hubei province	OTU_1536	k__Bacteria;p__Nitrospirae;c__Nitrospira;o__Nitrospirales;f__Nitrospiraceae;g__Thermodesulfovibrio	0	0	0	0	0	1.74004e-05	0	0	0	0	5.23853e-05	0	0	0	0	0	0	0	0	0	0	0	0	0	0	0	0	0	0	0	0	0	0	0	0	1.74319e-05	0	0	0	0	0	0	0	0	0	0	0
Enriched by Hubei province	OTU_156	k__Bacteria;p__Acidobacteria;c__Acidobacteria_Gp4;o__Gp4;f__Gp4;g__Gp4	1.75352e-05	0	0.000330901	0.000349028	0.000818017	0.000748216	0.00163903	0	1.75389e-05	0.00179583	0.000139694	0.000332488	0	0	0.000475846	6.98373e-05	0	1.75405e-05	0	0	0.00490504	0.000260724	0.000458845	0	0	0	5.24045e-05	1.74392e-05	0.00246035	1.75309e-05	0	0	0.000229398	0.000489596	0.000383991	0.000470662	3.50668e-05	0	0	0	7.0461e-05	1.76227e-05	0	0.000331542	0.00024386	0	0
Enriched by Hubei province	OTU_1630	k__Bacteria;p__Actinobacteria;c__Actinobacteria;o__Gaiellales;f__Gaiellaceae;g__Gaiella	0	0	0.00146293	0	5.22139e-05	0.00179224	0	0	0	0	0	0	0	0	1.76239e-05	0.00118723	0	0	0	1.7681e-05	0	0	0	0	0	0	1.74682e-05	1.74392e-05	0	0	0	0	3.5292e-05	0.000664452	1.74541e-05	0	0	0	0	0	3.52305e-05	0.00091638	0	3.48991e-05	0	0	5.24228e-05
Enriched by Hubei province	OTU_1708	k__Bacteria;p__Proteobacteria;c__Betaproteobacteria;o__Burkholderiales;f__Oxalobacteraceae;g__Rugamonas	0	0	0.000400564	1.74514e-05	5.22139e-05	0.000487211	0	0	0	0	1.74618e-05	0	0	0	0	0.000611076	0	0	0	0	0	0	0	0	0	0	0	0	0	0	0	0	0	0.000349711	0	0	0	0	0	0	0	0.000581549	0	5.23487e-05	0	0	0
Enriched by Hubei province	OTU_175	k__Bacteria;p__Proteobacteria;c__Alphaproteobacteria;o__Rhodospirillales;f__Rhodospirillaceae;g__Lacibacterium	0	0	0.000505059	0.000104708	0.000382902	0.000556812	0.000435912	0	0	0.000313835	1.74618e-05	0	0	0	0.000140992	0.000419024	0	0	0	3.53619e-05	0.000593493	0.000191198	0.000564732	0	0	0	5.24045e-05	0.000156953	0.000558377	0	0	0	3.5292e-05	0.000419654	0.000314175	0.000278911	0	0	0	0	0.000475612	0.000757776	5.29063e-05	0.000348991	0.000557394	0	0
Enriched by Hubei province	OTU_1785	k__Bacteria;p__Acidobacteria;c__Acidobacteria_Gp4;o__Gp4;f__Gp4;g__Gp4	0	0	0.00041798	8.7257e-05	0.000278474	0.000748216	5.23095e-05	0	0	6.97411e-05	0.000122232	1.74993e-05	0	0	5.28718e-05	5.2378e-05	0	0	0	0	0.000174557	3.47633e-05	0.000158831	0	0	0	5.24045e-05	0	5.23478e-05	1.75309e-05	0	0	1.7646e-05	0.000489596	0.00020945	0.000278911	0	0	0	0	0	0.000123359	0	0.000244294	0.000452883	0	0
Enriched by Hubei province	OTU_1793	k__Bacteria;p__Proteobacteria;c__Deltaproteobacteria;o__Desulfuromonadales;f__Desulfuromonadaceae;g__Pelobacter	0	0	5.22475e-05	0	6.96185e-05	0.000243605	5.23095e-05	0	0	5.23058e-05	1.74618e-05	6.99974e-05	0	0	0	0.000279349	0	0	0	0	5.2367e-05	0	3.52958e-05	0	0	0	0	0	1.74493e-05	0	0	0	0	0.000332226	0	6.97277e-05	0	0	0	0	0	0.00026434	0	1.74496e-05	1.74186e-05	0	0
Enriched by Hubei province	OTU_189	k__Bacteria;p__Acidobacteria;c__Acidobacteria_Gp21;o__Gp21;f__Gp21;g__Gp21	0	0	0.000191574	0.000401382	0.00093985	0.00045241	0.000366166	0	0	0.000749717	0.000419082	0.000577478	0	0	0.00199151	0.000541239	0	0	0	0.000123767	0.000977517	0.000260724	0.000105887	0	0	0	0.00188656	0.000749887	0.000366435	0	0	0	0.00127051	0.000699423	0.000366537	0.000174319	0	0	0	0	0.000581303	0.000669663	0.000493792	0.000331542	0.000209023	0	0.000401908
Enriched by Hubei province	OTU_19	k__Bacteria;p__Proteobacteria;c__Betaproteobacteria;o__Hydrogenophilales;f__Hydrogenophilaceae;g__Thiobacillus	0	0	0.00222923	0.0012565	0.00140977	0.00722116	0.00455092	0	0	0.00451574	0.00211287	0.00155744	1.75429e-05	0	0.000140992	0.0146135	0	0	0	0.00526893	0.00218196	0.00165125	0.00510024	0	0	0	0.000716195	0.00200551	0.0118132	0	0	0	0.000105876	0.0124672	0.00136142	0.00219642	0	0	3.50926e-05	0	0.00033469	0.02083	0.00153428	0.00165771	0.00332695	0	0.00157268
Enriched by Hubei province	OTU_1919	k__Bacteria;p__Planctomycetes;c__Planctomycetia;o__Planctomycetales;f__Planctomycetaceae;g__Telmatocola	0	0	3.48317e-05	0	0.000121832	8.70019e-05	0	0	0	0	0	0	0	0	0	0	0	0	0	0	0	6.95265e-05	3.52958e-05	0	0	0	0	0	0	0	0	0	0	0	5.23624e-05	5.22958e-05	0	0	0	0	0	1.76227e-05	1.76354e-05	6.97983e-05	5.22557e-05	0	0
Enriched by Hubei province	OTU_195	k__Bacteria;p__Proteobacteria;c__Alphaproteobacteria;o__Rhodospirillales;f__Rhodospirillaceae;g__Limimonas	0	0	5.22475e-05	8.7257e-05	5.22139e-05	0.000104402	0	0	0	1.74353e-05	8.73088e-05	6.99974e-05	0	0	3.52479e-05	3.49186e-05	0	0	0	0	3.49113e-05	0	1.76479e-05	0	0	0	0.000104809	0	0	0	0	0	5.29381e-05	0	0	3.48639e-05	1.75334e-05	0	0	0	0	3.52454e-05	3.52709e-05	3.48991e-05	3.48371e-05	0	0
Enriched by Hubei province	OTU_2236	k__Bacteria;p__Proteobacteria;c__Betaproteobacteria;o__Burkholderiales;f__Burkholderiaceae;g__Limnobacter	0	0	0.000139327	1.74514e-05	5.22139e-05	0.000295807	1.74365e-05	0	0	3.48705e-05	0	1.74993e-05	0	0	0	0	0	0	0	0	6.98227e-05	1.73816e-05	1.76479e-05	0	0	0	0	0	5.23478e-05	0	0	0	0	5.24567e-05	0	0	0	0	0	0	0	1.76227e-05	0	0	3.48371e-05	0	0
Enriched by Hubei province	OTU_236	k__Bacteria;p__Chloroflexi;c__Anaerolineae;o__Anaerolineales;f__Anaerolineaceae;g__Thermomarinilinea	0	0	0.000574723	0	0	0.000974421	0	0	0	0	6.9847e-05	0	0	0	1.76239e-05	0.0014142	0	0	0	0.00017681	1.74557e-05	0.000347633	0.000211775	0	0	0	0	0.00102891	0	0	0	0	0	0.00143382	0.000453808	0.000557822	0	0	0	0	0	0.00135695	0.000317438	0.000366441	0.000209023	0	0.00221923
Enriched by Hubei province	OTU_2391	k__Bacteria;p__Chloroflexi;c__Anaerolineae;o__Anaerolineales;f__Anaerolineaceae;g__Bellilinea	0	0	6.96634e-05	0	1.74046e-05	5.22011e-05	0	0	0	0	3.49235e-05	0	0	0	0	6.98373e-05	0	0	0	0	0	0	0	0	0	0	0	0	0	0	0	0	0	0.000192341	0	0	0	0	0	0	0	3.52454e-05	0	0	0	0	1.74743e-05
Enriched by Hubei province	OTU_249	k__Bacteria;p__Chloroflexi;c__Anaerolineae;o__Anaerolineales;f__Anaerolineaceae;g__Ornatilinea	0	0	0	0	3.48092e-05	3.48008e-05	0	0	0	0	0	1.74993e-05	0	0	0	0	0	0	0	0.000123767	0	6.95265e-05	5.29437e-05	0	0	0	0	5.23177e-05	0	0	0	0	0	0	0.000122179	1.74319e-05	0	0	0	0	0	0	0.000105813	5.23487e-05	0	0	6.98971e-05
Enriched by Hubei province	OTU_267	k__Bacteria;p__Actinobacteria;c__Actinobacteria;o__Gaiellales;f__Gaiellaceae;g__Gaiella	0	0	6.96634e-05	0	3.48092e-05	0.000226205	3.4873e-05	0	0	0	0	0	0	0	3.52479e-05	0.000139675	0	0	0	0	0	0	0	0	0	0	0	0	0	0	0	0	1.7646e-05	8.74279e-05	0	0	0	0	0	0	3.52305e-05	0.000105736	0	0	0	0	0
Enriched by Hubei province	OTU_271	k__Bacteria;p__Bacteroidetes;c__Sphingobacteriia;o__Sphingobacteriales;f__Chitinophagaceae;g__Ferruginibacter	0	0	5.22475e-05	0.000139611	0.000243665	0.000121803	3.4873e-05	0	0	5.23058e-05	0.000139694	3.49987e-05	0	0	8.81197e-05	0	0	0	0	1.7681e-05	0.000157101	6.95265e-05	7.05916e-05	0	0	0	5.24045e-05	1.74392e-05	0.000104696	0	0	0	1.7646e-05	0	8.72707e-05	6.97277e-05	0	0	0	0	0.000105691	7.04908e-05	0	1.74496e-05	0.000139349	0	3.49485e-05
Enriched by Hubei province	OTU_28	k__Bacteria;p__Chloroflexi;c__Anaerolineae;o__Anaerolineales;f__Anaerolineaceae;g__Bellilinea	0	0	0.000870792	0.00162298	0.0014968	0.00100922	0	0	0	0	0.0017811	0.00150494	0	0	0	0.00312522	0	0	0	0.000512748	0	0.000521449	0.000652972	0	0	0	3.49363e-05	0.00446444	0	0	0	0	0.00026469	0.00278021	0.000855253	0.00118537	0	0	0	0	0	0.00417658	0.000670147	0.000855029	0.000418046	0	0.00387929
Enriched by Hubei province	OTU_2960	k__Bacteria;p__Chloroflexi;c__Anaerolineae;o__Anaerolineales;f__Anaerolineaceae;g__Thermomarinilinea	0	0	0.000156743	6.98056e-05	8.70231e-05	0.000278406	3.4873e-05	0	0	1.74353e-05	1.74618e-05	1.74993e-05	0	0	0	1.74593e-05	0	0	0	0	8.72783e-05	1.73816e-05	0	0	0	0	0	0	5.23478e-05	0	0	0	0	3.49711e-05	0	1.74319e-05	0	0	0	0	0	1.76227e-05	0	0	0	0	0
Enriched by Hubei province	OTU_2961	k__Bacteria;p__Proteobacteria;c__Alphaproteobacteria;o__Rhodospirillales;f__Rhodospirillaceae;g__Defluviicoccus	0	0	0	0	0	0	0	0	0	0	5.23853e-05	0	0	0	0	0	0	0	0	0	0	0	0	0	0	0	0	0	0	0	0	0	0	0	0	0	0	0	0	0	0	0	0	0	0	0	0
Enriched by Hubei province	OTU_299	k__Bacteria;p__Gemmatimonadetes;c__Gemmatimonadetes;o__Gemmatimonadales;f__Gemmatimonadaceae;g__Gemmatimonas	0	0	0.0014281	5.23542e-05	0.00022626	0.00248825	0.000104619	0	0	0.000139482	1.74618e-05	0	0	0	0	0.00115232	0	0	0	1.7681e-05	0.000244379	5.21449e-05	8.82394e-05	0	0	0	5.24045e-05	1.74392e-05	0.000191942	0	0	0	1.7646e-05	0.000716909	5.23624e-05	0.000209183	0	0	0	0	0.000140922	0.000793021	0	8.72479e-05	0.000313534	0	0
Enriched by Hubei province	OTU_30	k__Bacteria;p__Proteobacteria;c__Gammaproteobacteria;o__Oceanospirillales;f__Oceanospirillaceae;g__Thalassolituus	0	1.75371e-05	0.000313485	0.000471188	0.00120092	0.000661215	0.00069746	0	0	0	0.000611162	1.74993e-05	0	0	1.76239e-05	0.000488861	1.75362e-05	0	0	5.30429e-05	0.000349113	0.00010429	0.000194127	0	0	1.75411e-05	0	0.000104635	0.00289658	0	0	0	0	0.00031474	0.00020945	0.000383502	0	0	0	0	0	0.000934003	3.52709e-05	3.48991e-05	0.000400627	0	0
Enriched by Hubei province	OTU_322	k__Bacteria;p__Chloroflexi;c__Anaerolineae;o__Anaerolineales;f__Anaerolineaceae;g__Thermomarinilinea	0	0	0.000696634	8.7257e-05	0.000174046	0.00113102	0	0	0	1.74353e-05	0	0	0	0	0.00186814	0.00218241	0	0	0	0.000141448	1.74557e-05	0.000434541	0.000264718	0	0	0	0	0.00139514	1.74493e-05	0	0	0	7.05841e-05	0.00150376	0.000366537	0.000505526	0	0	0	0	0.000317074	0.00223808	0.000141084	0.000296643	0.000174186	0	0.00134552
Enriched by Hubei province	OTU_325	k__Bacteria;p__Chloroflexi;c__Anaerolineae;o__Anaerolineales;f__Anaerolineaceae;g__Thermomarinilinea	0	0	0.00120169	0.00303654	0.00236703	0.00186184	8.71824e-05	0	0	0.000191788	0.00174618	0.00216992	0	0	0.00102219	0.00120469	0	0	0	0.000265214	0.00040148	0.000712647	0.000547085	0	0	1.75411e-05	5.24045e-05	0.00535384	5.23478e-05	0	0	0	0.000864655	0.00222067	0.000837799	0.00099362	0	0	0	0	0.000299459	0.000440567	0.000652511	0.000855029	0.000470301	0	0.00426372
Enriched by Hubei province	OTU_3376	k__Bacteria;p__Proteobacteria;c__Gammaproteobacteria;o__Chromatiales;f__Thioalkalispiraceae;g__Thioprofundum	0	0	0	0	0	0	0	0	0	0	3.49235e-05	0	0	0	0	0	0	0	0	0	0	0	0	0	0	0	0	0	0	0	0	0	0	0	0	1.74319e-05	0	0	0	0	0	0	0	0	0	0	0
Enriched by Hubei province	OTU_345	k__Bacteria;p__Chloroflexi;c__Anaerolineae;o__Anaerolineales;f__Anaerolineaceae;g__Bellilinea	0	0	0	0.000157063	0.000104428	0	0	0	0	0	1.74618e-05	5.2498e-05	0	0	3.52479e-05	0	0	0	0	0	0	0	0	0	0	0	0	0.000261588	0	0	0	0	0	0	0	5.22958e-05	0	0	0	0	3.52305e-05	0	1.76354e-05	3.48991e-05	3.48371e-05	0	0.000174743
Enriched by Hubei province	OTU_3520	k__Bacteria;p__Actinobacteria;c__Actinobacteria;o__Actinomycetales;f__Nocardioidaceae;g__Marmoricola	0	0	0.000139327	1.74514e-05	8.70231e-05	5.22011e-05	0	0	0	1.74353e-05	3.49235e-05	0	0	0	7.04958e-05	0.000331727	0	0	0	0.000229853	3.49113e-05	0.00010429	7.05916e-05	0	0	1.75411e-05	0.000157213	0.000209271	0	8.76547e-05	0	0	1.7646e-05	0.000174856	3.49083e-05	6.97277e-05	3.50668e-05	0	0	0	5.28457e-05	0.000563926	0.000335073	6.97983e-05	6.96743e-05	0	0.000279588
Enriched by Hubei province	OTU_360	k__Bacteria;p__Chloroflexi;c__Chloroflexia;o__Chloroflexales;f__Chloroflexaceae;g__Heliothrix	0	0	0	3.49028e-05	0.000104428	0	1.74365e-05	0	0	0	3.49235e-05	0.000157494	0	0	0	0	0	0	0	0	0	0	0	0	0	0	0	0	0	0	0	0	0	0	0	0	0	0	0	0	0	0	0	0	0	0	1.74743e-05
Enriched by Hubei province	OTU_367	k__Bacteria;p__Nitrospirae;c__Nitrospira;o__Nitrospirales;f__Nitrospiraceae;g__Thermodesulfovibrio	0	0	1.74158e-05	0.000366479	0.000400306	1.74004e-05	0	0	0	0	0.000803241	0.000612477	0	0	0	0	0	0	0	0.000247534	0	0.00010429	8.82394e-05	0	0	0	0	3.48784e-05	0	0	0	0	0	0	0.000139633	8.71596e-05	0	0	0	0	0	0	0.000105813	1.74496e-05	0	0	3.49485e-05
Enriched by Hubei province	OTU_371	k__Bacteria;p__Bacteroidetes;c__Cytophagia;o__Cytophagales;f__Ohtaekwangia;g__Ohtaekwangia	0	0	0.000226406	0	3.48092e-05	0.000191404	1.74365e-05	0	0	5.23058e-05	1.74618e-05	0	0	0	0	6.98373e-05	0	0	0	0	3.49113e-05	0	0	0	0	0	0	0	0	0	0	0	0	8.74279e-05	0	0	0	0	0	0	3.52305e-05	0.000546304	0	3.48991e-05	0	0	0
Enriched by Hubei province	OTU_380	k__Bacteria;p__Chloroflexi;c__Anaerolineae;o__Anaerolineales;f__Anaerolineaceae;g__Ornatilinea	0	0	0	0.000314125	0.000243665	0	3.4873e-05	0	0	3.48705e-05	3.49235e-05	0	0	0	0.000387727	0	0	0	0	0.00017681	0.000139645	0.000156435	0.000176479	0	0	0	3.49363e-05	0.000575494	0	0	0	0	0.000299982	0	0.000157087	0.000209183	0	0	0	0	0.00033469	0	0.000405615	0.000209395	8.70928e-05	0	0.000436857
Enriched by Hubei province	OTU_3810	k__Bacteria;p__Proteobacteria;c__Deltaproteobacteria;o__Desulfarculales;f__Desulfarculaceae;g__Desulfocarbo	0	0	0.000226406	0.000209417	0.000539543	0.00045241	0.000122055	0	0	0.000191788	5.23853e-05	3.49987e-05	0	0	0	8.72966e-05	0	0	0	1.7681e-05	0.000418936	6.95265e-05	0.000141183	0	0	0	1.74682e-05	1.74392e-05	0.000209391	0	0	0	0	0.000244798	0.000174541	0.000174319	0	0	0	0	0.000176152	0.000211472	1.76354e-05	6.97983e-05	0.000156767	0	0
Enriched by Hubei province	OTU_3887	k__Bacteria;p__Proteobacteria;c__Betaproteobacteria;o__Neisseriales;f__Neisseriaceae;g__Chitiniphilus	0	0	1.74158e-05	5.23542e-05	5.22139e-05	3.48008e-05	8.71824e-05	0	0	6.97411e-05	5.23853e-05	0	0	0	0.000140992	3.49186e-05	0	0	0	8.84048e-05	5.2367e-05	3.47633e-05	3.52958e-05	0	0	0	0.000174682	0	0.000174493	0	0	0	7.05841e-05	0	0	3.48639e-05	0	0	0	0	0.000140922	0	0.000211625	1.74496e-05	3.48371e-05	0	5.24228e-05
Enriched by Hubei province	OTU_3980	k__Bacteria;p__Proteobacteria;c__Betaproteobacteria;o__Rhodocyclales;f__Rhodocyclaceae;g__Sulfuritalea	0	0	5.22475e-05	3.49028e-05	3.48092e-05	0.000382808	3.4873e-05	0	0	1.74353e-05	0	0	0	0	0	1.74593e-05	0	0	0	0	5.2367e-05	3.47633e-05	1.76479e-05	0	0	0	0	0	5.23478e-05	0	0	0	0	0	0	0	0	0	0	0	0	0.000176227	0	1.74496e-05	1.74186e-05	0	0
Enriched by Hubei province	OTU_3991	k__Bacteria;p__Proteobacteria;c__Deltaproteobacteria;o__Syntrophobacterales;f__Syntrophaceae;g__Desulfomonile	0	0	0.000156743	5.23542e-05	0.000243665	0.000139203	0.000139492	0	1.75389e-05	5.23058e-05	6.9847e-05	0.000244991	0	0	0.00058159	0.000436483	0	0	0	0.000123767	3.49113e-05	6.95265e-05	3.52958e-05	0	0	0	0.000262022	8.71961e-05	1.74493e-05	0	0	0	0.000476443	0.00015737	1.74541e-05	1.74319e-05	0	0	0	0	0.000475612	0.000246718	0.000211625	5.23487e-05	0	0	6.98971e-05
Enriched by Hubei province	OTU_402	k__Bacteria;p__Proteobacteria;c__Betaproteobacteria;o__Rhodocyclales;f__Rhodocyclaceae;g__Sulfuritalea	0	0	5.22475e-05	0	0	0.000226205	0	0	0	0	0	0	0	0	0	1.74593e-05	0	0	0	0	0	0	0	0	0	0	0	0	0	0	0	0	0	3.49711e-05	0	0	0	0	0	0	0	0	0	0	0	0	0
Enriched by Hubei province	OTU_4117	k__Bacteria;p__Chloroflexi;c__Thermomicrobia;o__Sphaerobacterales;f__Sphaerobacteraceae;g__Sphaerobacter	0	0	0	0	1.74046e-05	3.48008e-05	1.74365e-05	0	0	0	0	0	0	0	0	0	0	0	0	0	0	0	0	0	0	0	0	0	0	0	0	0	0	0	0	0	0	0	0	0	0	0	0	0	0	0	0
Enriched by Hubei province	OTU_4388	k__Archaea;p__Thaumarchaeota;c__Nitrososphaerales;o__Nitrososphaerales;f__Nitrososphaeraceae;g__Nitrososphaera	0	0	0.000226406	0.00012216	0.000522139	0.000487211	0.000313857	0	0	0.0002964	5.23853e-05	3.49987e-05	0	0	0	0	0	0	0	0	0.000715682	0.000121671	5.29437e-05	0	0	0	0	0	0.000506029	0	0	0	0	6.99423e-05	0.000104725	0.000104592	0	0	0	0	0	1.76227e-05	0	0.000104697	0.00012193	0	0
Enriched by Hubei province	OTU_440	k__Bacteria;p__Actinobacteria;c__Actinobacteria;o__Actinomycetales;f__Nocardiaceae;g__Williamsia	0	0	0	0	0	0	0	0	0	0	0	0	0	0	0	0	0	0.000245567	0	0	1.74557e-05	0	1.76479e-05	0	0	1.75411e-05	0	0	1.74493e-05	5.25928e-05	7.01644e-05	0	0	0	0	0	3.50668e-05	0.000421112	1.75463e-05	0	0	0	0	0	0	0	0
Enriched by Hubei province	OTU_46	k__Bacteria;p__Proteobacteria;c__Gammaproteobacteria;o__Xanthomonadales;f__Sinobacteraceae;g__Povalibacter	0	0	0.000330901	0.000366479	0.000818017	0.000504611	0.000540531	0	0	0.000540493	0.000122232	0.000104996	0	0	0.000352479	6.98373e-05	0	0	0	0.000106086	0.00150119	8.69082e-05	0.00024707	0	0	0	0.00019215	5.23177e-05	0.000767768	0	0	0	0.000370566	3.49711e-05	0.00020945	0.000244047	0	0	0	0	0.000898378	0.000563926	7.05418e-05	0.000122147	0.000313534	0	5.24228e-05
Enriched by Hubei province	OTU_4606	k__Bacteria;p__Proteobacteria;c__Gammaproteobacteria;o__Oceanospirillales;f__Oceanospirillaceae;g__Thalassolituus	0	0	0	0	0	0	0	0	0	0	0.000139694	1.74993e-05	0	0	0	0	0	0	0	0	0	0	0	0	0	0	0	0	0	0	0	0	0	0	0	0	0	0	0	0	0	0	0	0	0	0	0
Enriched by Hubei province	OTU_4628	k__Bacteria;p__Proteobacteria;c__Gammaproteobacteria;o__Chromatiales;f__Chromatiaceae;g__Thiohalobacter	0	0	0	0	0.000104428	1.74004e-05	0	0	0	0	0	0	0	0	0	0	0	0	0	0	0	0	0	0	0	0	0	0	0	0	0	0	0	0	0	0	0	0	0	0	0	0	0	0	0	0	0
Enriched by Hubei province	OTU_4629	k__Bacteria;p__Chloroflexi;c__Anaerolineae;o__Anaerolineales;f__Anaerolineaceae;g__Ornatilinea	0	0	8.70792e-05	1.74514e-05	5.22139e-05	0.000348008	5.23095e-05	0	0	0.000104612	0	1.74993e-05	0	0	0.000511094	0.000296808	0	0	0	0	6.98227e-05	0	0	0	0	0	1.74682e-05	0	5.23478e-05	0	0	0	0.000141168	0.000244798	0	0	0	0	0	0	0.000176152	0.000334831	0	0	0	0	0
Enriched by Hubei province	OTU_4639	k__Bacteria;p__Proteobacteria;c__Alphaproteobacteria;o__Sphingomonadales;f__Sphingomonadaceae;g__Stakelama	0.000105211	0.000298131	0	0	0	0	0	3.50822e-05	3.50779e-05	0	0	0	5.26288e-05	1.75405e-05	0	0	0.00022797	0.000789321	0.000754227	0	0	0	0	0.000122785	1.75463e-05	0.000596397	0	0	0	0.000315557	5.26233e-05	1.75396e-05	0	0	0	0	5.26002e-05	0.000105278	0	0.000350822	0	0	0	0	0	0.000298214	0
Enriched by Hubei province	OTU_469	k__Bacteria;p__Chloroflexi;c__Anaerolineae;o__Anaerolineales;f__Anaerolineaceae;g__Thermomarinilinea	0	0	0	0	0	1.74004e-05	0	0	0	0	0	0	0	0	0	0	0	0	0	0.000229853	1.74557e-05	0.000625739	0.000229423	0	0	0	0	0.00261588	0	0	0	0	0	0	0.000610895	0.000679845	0	0	0	0	0	0	0.000211625	0.00106442	0.00012193	0	0.00145036
Enriched by Hubei province	OTU_478	k__Bacteria;p__Proteobacteria;c__Deltaproteobacteria;o__Myxococcales;f__Cystobacteraceae;g__Anaeromyxobacter	0	0	0.000679218	0.00146592	0.000818017	0.000783017	0.00130774	0	0	0.000889199	0.000227003	0.000157494	0	0	0.000722582	8.72966e-05	0	0	0	0.000106086	0.0015361	0.000434541	0.000229423	0	0	0	0.000366831	0.000122075	0.000977159	0	0	0	0.000423504	0.000139885	0.000349083	0.000278911	0	0	0	0	0.000951223	0.000105736	0.000158719	0.000244294	0.00024386	0	0.000174743
Enriched by Hubei province	OTU_4899	k__Bacteria;p__Chloroflexi;c__Anaerolineae;o__Anaerolineales;f__Anaerolineaceae;g__Bellilinea	0	0	8.70792e-05	0	0	0.000156603	0	0	0	0	3.49235e-05	0	0	0	0	0.000558698	0	0	0	1.7681e-05	0	1.73816e-05	0	0	0	0	0	0.000244149	0	0	0	0	0	0.000437139	1.74541e-05	1.74319e-05	0	0	0	0	0	0.000387699	3.52709e-05	0.000191945	0	0	0.000174743
Enriched by Hubei province	OTU_49	k__Bacteria;p__Bacteroidetes;c__Bacteroidia;o__Bacteroidales;f__Marinilabiliaceae;g__Carboxylicivirga	0	0	0.000139327	0	3.48092e-05	5.22011e-05	0	0	0	0	0.000122232	0	0	0	0	0.0026189	0	0	0	0.00178578	3.49113e-05	0.00114719	0.000300014	0	0	0	0	0.0021799	0	0	0	0	1.7646e-05	0.00174856	0.00130906	0.000732141	0	0	0	0	3.52305e-05	0.00146268	0.00112867	0.000837579	0.000156767	0	0.000751394
Enriched by Hubei province	OTU_493	k__Bacteria;p__Chloroflexi;c__Anaerolineae;o__Anaerolineales;f__Anaerolineaceae;g__Ornatilinea	0	0	0	0	3.48092e-05	1.74004e-05	0	0	0	0	0	0	0	0	0	0	0	0	0	0	0	0	0	0	0	0	0	0	0	0	0	0	0	0	0	1.74319e-05	0	0	0	0	0	0	0	0	0	0	0
Enriched by Hubei province	OTU_495	k__Bacteria;p__Gemmatimonadetes;c__Gemmatimonadetes;o__Gemmatimonadales;f__Gemmatimonadaceae;g__Gemmatimonas	0	0	0.000121911	0	3.48092e-05	0.00043501	0	0	0	0	0	0	0	0	0	0.000104756	0	0	0	0	0	0	0	0	0	0	0	0	1.74493e-05	0	0	0	0	5.24567e-05	0	0	0	0	0	0	0	0.000176227	0	0	0	0	0
Enriched by Hubei province	OTU_5253	k__Bacteria;p__Gemmatimonadetes;c__Gemmatimonadetes;o__Gemmatimonadales;f__Gemmatimonadaceae;g__Gemmatimonas	0	0	0.0014281	6.98056e-05	0.000191451	0.00255786	1.74365e-05	0	0	1.74353e-05	5.23853e-05	3.49987e-05	0	0	0	0.00237447	0	0	0	0.000212172	0	0.00020858	0.000300014	0	0	0	0	0.000383663	0	0	0	0	0	0.00138136	0.000366537	0.000313775	0	0	0	0	0	0.000986871	0.000123448	0.000697983	0.000191604	0	0.000297063
Enriched by Hubei province	OTU_5283	k__Bacteria;p__Acidobacteria;c__Acidobacteria_Gp1;o__Candidatus Koribacter;f__Candidatus Koribacter;g__Candidatus Koribacter	0	0	0.000348317	0.000191965	0.000243665	0.000678615	0	0	0	0	0.000122232	0.000209992	0	0	1.76239e-05	5.2378e-05	0	0	0	1.7681e-05	0	5.21449e-05	5.29437e-05	0	0	0	0	8.71961e-05	0	0	0	0	0	0.000209827	0.000139633	0.000139455	0	0	0	0	0	0	0	1.74496e-05	0.000139349	0	5.24228e-05
Enriched by Hubei province	OTU_573	k__Bacteria;p__Chloroflexi;c__Anaerolineae;o__Anaerolineales;f__Anaerolineaceae;g__Longilinea	0	0	5.22475e-05	0.000279222	6.96185e-05	0.000104402	0.000104619	0	0	5.23058e-05	0.000174618	0.00026249	0	0	0.000317231	0.000157134	0	0	0	0	0.000331658	0	0	0	0	0	8.73408e-05	0	0.000191942	0	0	0	0.00035292	1.74856e-05	1.74541e-05	0	0	0	0	0	0.000228998	0.000352454	0	0	1.74186e-05	0	0
Enriched by Hubei province	OTU_587	k__Bacteria;p__Proteobacteria;c__Alphaproteobacteria;o__Rhodospirillales;f__Rhodospirillaceae;g__Pelagibius	0	0	0	0.000104708	6.96185e-05	5.22011e-05	0	0	0	0	0.000139694	0	0	0	0	0	0	0	0	1.7681e-05	1.74557e-05	6.95265e-05	8.82394e-05	0	0	0	0	0	0	0	0	0	0	0	5.23624e-05	8.71596e-05	0	0	0	0	0	0	5.29063e-05	0.000139597	0.00012193	0	3.49485e-05
Enriched by Hubei province	OTU_59	k__Bacteria;p__Proteobacteria;c__Alphaproteobacteria;o__Rhizobiales;f__Methylobacteriaceae;g__Methylobacterium	0.000192888	0.000140297	0	1.74514e-05	0	0	0	5.26233e-05	0.000140311	5.23058e-05	0	0	0.00119292	0.00036835	5.28718e-05	0	3.50723e-05	0.000298188	0.000280643	0	3.49113e-05	5.21449e-05	1.76479e-05	0.000105245	0.00384264	0.000298199	5.24045e-05	0	1.74493e-05	0.000245433	0.00342051	0.00271863	7.05841e-05	0	0	5.22958e-05	0.000350668	0.000315834	0.00052639	0.000122788	7.0461e-05	0	0	0	0	8.77101e-05	0
Enriched by Hubei province	OTU_595	k__Bacteria;p__Proteobacteria;c__Deltaproteobacteria;o__Deltaproteobacteria_incertae_sedis;f__Deferrisoma;g__Deferrisoma	0	0	0.000156743	0.000488639	0.000870231	0.000504611	0.000523095	0	0	0.000156917	0.000436544	0.000489982	0	0	0.000722582	0.00106502	0	0	1.75402e-05	0.000300576	0.00141391	6.95265e-05	7.05916e-05	0	0	0	0.00047164	0.000174392	0.000122145	0	0	0	0.00172931	0.000454625	0.000174541	8.71596e-05	0	0	0	0	0.00121545	0.00162129	0.000123448	0.000174496	5.22557e-05	0	0.000174743
Enriched by Hubei province	OTU_596	k__Archaea;p__Thaumarchaeota;c__Nitrososphaerales;o__Nitrososphaerales;f__Nitrososphaeraceae;g__Nitrososphaera	0	1.75371e-05	3.48317e-05	0	0.000208855	8.70019e-05	8.71824e-05	0	0	0.000104612	1.74618e-05	3.49987e-05	0	0	0.000193863	0	0	0	0	0	8.72783e-05	0	0	0	0	0	1.74682e-05	0	1.74493e-05	0	0	0	3.5292e-05	0	1.74541e-05	0	0	0	0	0	0	0	0	0	0	0	0
Enriched by Hubei province	OTU_598	k__Bacteria;p__Proteobacteria;c__Betaproteobacteria;o__Rhodocyclales;f__Rhodocyclaceae;g__Denitratisoma	0	0	1.74158e-05	0	0	3.48008e-05	0	0	0	0	0	0	0	0	0	0	0	0	0	0	0	0	0	0	0	0	0	0	0	0	0	0	0	1.74856e-05	0	0	0	0	0	0	0	0	0	0	0	0	0
Enriched by Hubei province	OTU_6205	k__Bacteria;p__Bacteroidetes;c__Sphingobacteriia;o__Sphingobacteriales;f__Chitinophagaceae;g__Flavisolibacter	0	0	0.000139327	0.000383931	0.000330688	0.000226205	0.000313857	0	0	0.000540493	0.000227003	0.00027999	0	0	1.76239e-05	0	0	0	0	0	0.00101243	5.21449e-05	3.52958e-05	0	0	0	3.49363e-05	0	0.000802666	0	0	0	0	3.49711e-05	1.74541e-05	5.22958e-05	0	0	0	0	0	0	0	5.23487e-05	8.70928e-05	0	0
Enriched by Hubei province	OTU_626	k__Bacteria;p__Acidobacteria;c__Acidobacteria_Gp3;o__Gp3;f__Gp3;g__Gp3	0	0	0	6.98056e-05	0.000139237	5.22011e-05	0	0	0	0	3.49235e-05	5.2498e-05	0	0	1.76239e-05	3.49186e-05	0	0	0	0.000212172	1.74557e-05	5.21449e-05	0.000105887	0	0	0	5.24045e-05	8.71961e-05	3.48985e-05	0	0	0	1.7646e-05	3.49711e-05	5.23624e-05	6.97277e-05	0	0	0	0	3.52305e-05	1.76227e-05	0.000211625	5.23487e-05	1.74186e-05	0	0.00012232
Enriched by Hubei province	OTU_646	k__Bacteria;p__Proteobacteria;c__Alphaproteobacteria;o__Rhodospirillales;f__Rhodospirillaceae;g__Constrictibacter	0	0	1.74158e-05	3.49028e-05	6.96185e-05	0	0	0	0	0	0.000139694	0.000104996	0	0	0	3.49186e-05	0	0	0	0.000123767	0	8.69082e-05	5.29437e-05	0	0	0	0	8.71961e-05	0	0	0	0	0	0	0.000157087	6.97277e-05	0	0	0	0	0	3.52454e-05	0.000123448	1.74496e-05	8.70928e-05	0	0.000227165
Enriched by Hubei province	OTU_663	k__Bacteria;p__Gemmatimonadetes;c__Gemmatimonadetes;o__Gemmatimonadales;f__Gemmatimonadaceae;g__Gemmatimonas	0	0	0	0	0.000156642	0	1.74365e-05	0	0	5.23058e-05	0	0	0	0	0	0	0	0	0	0	5.2367e-05	0	0	0	0	0	0	1.74392e-05	1.74493e-05	0	0	0	1.7646e-05	0	1.74541e-05	0	0	0	0	0	0	0	0	0	0	0	0
Enriched by Hubei province	OTU_6802	k__Bacteria;p__Proteobacteria;c__Deltaproteobacteria;o__Myxococcales;f__Cystobacteraceae;g__Anaeromyxobacter	0	0	6.96634e-05	0.000209417	0.000208855	0.000156603	1.74365e-05	0	0	6.97411e-05	3.49235e-05	3.49987e-05	0	0	0	3.49186e-05	0	0	0	8.84048e-05	1.74557e-05	6.95265e-05	7.05916e-05	0	0	0	1.74682e-05	0.000122075	1.74493e-05	0	0	0	1.7646e-05	8.74279e-05	3.49083e-05	5.22958e-05	0	0	0	0	0	0	5.29063e-05	5.23487e-05	0.000174186	0	1.74743e-05
Enriched by Hubei province	OTU_742	k__Bacteria;p__Proteobacteria;c__Betaproteobacteria;o__Rhodocyclales;f__Rhodocyclaceae;g__Ferribacterium	0	0	0.000661802	6.98056e-05	6.96185e-05	0.000870019	0	0	0	5.23058e-05	1.74618e-05	3.49987e-05	0	0	3.52479e-05	0.000925344	0	0	0	1.7681e-05	0.000157101	0	0	0	0	0	3.49363e-05	1.74392e-05	5.23478e-05	0	0	0	0.000105876	0.000629481	1.74541e-05	5.22958e-05	0	0	0	0	0.000140922	0.000687285	0	1.74496e-05	1.74186e-05	0	0
Enriched by Hubei province	OTU_766	k__Bacteria;p__Ignavibacteriae;c__Ignavibacteria;o__Ignavibacteriales;f__Ignavibacteriaceae;g__Ignavibacterium	0	0	0	0	3.48092e-05	0	0	0	0	0	3.49235e-05	0	0	0	0	0	0	0	0	3.53619e-05	0	1.73816e-05	0	0	0	0	0	1.74392e-05	0	0	0	0	0	0	3.49083e-05	3.48639e-05	0	0	0	0	0	0	1.76354e-05	0	0	0	0
Enriched by Hubei province	OTU_773	k__Bacteria;p__Chloroflexi;c__Anaerolineae;o__Anaerolineales;f__Anaerolineaceae;g__Ornatilinea	0	0	0.000661802	0.000506091	0.000261069	0.000817818	0	0	0	0	0.000192079	0.000122495	0	0	0.000140992	0.00223479	0	0	0	8.84048e-05	0	8.69082e-05	0.000158831	0	0	0	0	0.000401102	0	0	0	0	0	0.00143382	5.23624e-05	0.000174319	0	0	0	0	5.28457e-05	0.00135695	0.000299802	0.000139597	8.70928e-05	0	0.000629074
Enriched by Hubei province	OTU_7942	k__Bacteria;p__Proteobacteria;c__Alphaproteobacteria;o__Rhizobiales;f__Methylobacteriaceae;g__Methylobacterium	0	0	0	0	0	0	0	0	0	0	0	0	0	0	0	0	0	0	0	0	0	0	0	0	0	0	0	0	0	0	0	0	0	0	0	0	0	0	0	0	0	0	0	0	0	0	0
Enriched by Hubei province	OTU_806	k__Bacteria;p__Chloroflexi;c__Thermomicrobia;o__Sphaerobacterales;f__Sphaerobacteraceae;g__Nitrolancea	0	0	0.000348317	0	6.96185e-05	0.000591613	3.4873e-05	0	0	5.23058e-05	1.74618e-05	0	0	0	7.04958e-05	0.000226971	0	0	0	0	0.000139645	0	0	0	0	0	6.98727e-05	0	3.48985e-05	0	0	0	0.000105876	0.000279769	1.74541e-05	0	0	0	0	0	7.0461e-05	0.000563926	0	0	0	0	0
Enriched by Hubei province	OTU_8341	k__Bacteria;p__Proteobacteria;c__Betaproteobacteria;o__Hydrogenophilales;f__Hydrogenophilaceae;g__Thiobacillus	0	0	0	0	0	1.74004e-05	0	0	0	0	0	0	0	0	0	0	0	0	0	0	0	1.73816e-05	1.76479e-05	0	0	0	0	0	1.74493e-05	0	0	0	0	0	0	0	0	0	0	0	0	0	0	0	0	0	0
Enriched by Hubei province	OTU_838	k__Bacteria;p__Chloroflexi;c__Anaerolineae;o__Anaerolineales;f__Anaerolineaceae;g__Ornatilinea	0	0	5.22475e-05	0	1.74046e-05	3.48008e-05	0	0	0	0	0	0	0	0	0	5.2378e-05	0	0	0	1.7681e-05	0	0	0	0	0	0	0	0.000191831	0	0	0	0	0	0	1.74541e-05	0	0	0	0	0	1.76152e-05	1.76227e-05	0	5.23487e-05	0	0	0.000611599
Enriched by Hubei province	OTU_84	k__Bacteria;p__Proteobacteria;c__Deltaproteobacteria;o__Desulfarculales;f__Desulfarculaceae;g__Desulfocarbo	0	0	0.000121911	0.000157063	0.00045252	0.000348008	0.000784642	0	0	0.000924069	0.000104771	8.74967e-05	0	0	0.00290795	0.000226971	0	0	0	0.000530429	0.00113462	0.000191198	0.000423549	0	0	0	0.00178175	0.000209271	0.000872463	0	0	0	0.00137639	5.24567e-05	0.000104725	0.000331207	0	0	0	0	0.00218429	0.000299586	0.000634876	0.000174496	0.000592231	0	0.000227165
Enriched by Hubei province	OTU_8906	k__Bacteria;p__Actinobacteria;c__Actinobacteria;o__Gaiellales;f__Gaiellaceae;g__Gaiella	0	0	3.48317e-05	5.23542e-05	0.000156642	5.22011e-05	0.000191801	0	0	0.000244094	1.74618e-05	1.74993e-05	0	0	5.28718e-05	0	0	0	0	5.30429e-05	0.000261835	0.000191198	0.000158831	0	0	0	5.24045e-05	1.74392e-05	0.000174493	0	0	0	0.000158814	0	0.000122179	8.71596e-05	0	0	0	0	3.52305e-05	0	0	0.000174496	0.000261279	0	0
Enriched by Hubei province	OTU_891	k__Bacteria;p__Proteobacteria;c__Alphaproteobacteria;o__Rhodospirillales;f__Rhodospirillaceae;g__Limimonas	0	0	0.000592138	0	0	0.000974421	0	0	0	0	0	1.74993e-05	0	0	0	0.000576158	0	0	0	0	0	0	0	0	0	0	0	0	0	0	0	0	0	0.000419654	0	0	0	0	0	0	0	0.000370077	0	3.48991e-05	0	0	0
Enriched by Hubei province	OTU_898	k__Bacteria;p__Acidobacteria;c__Acidobacteria_Gp6;o__Gp6;f__Gp6;g__Gp6	0	0	8.70792e-05	0.000523542	0.000469925	0.000121803	0	0	0	1.74353e-05	0.000384159	0.000419984	0	0	8.81197e-05	5.2378e-05	0	0	0	3.53619e-05	1.74557e-05	0.000486686	0.000458845	0	0	0	3.49363e-05	0.000348784	5.23478e-05	0	0	0	3.5292e-05	0.000104913	0.000890161	0.000470662	0	0	0	0	0	5.28681e-05	7.05418e-05	0.000348991	0.000592231	0	0.000262114
Enriched by Hubei province	OTU_911	k__Bacteria;p__Bacteroidetes;c__Sphingobacteriia;o__Sphingobacteriales;f__Chitinophagaceae;g__Ferruginibacter	0	0	0	0	0	0	0	0	0	0	8.73088e-05	0	0	0	0	0	0	0	0	0	0	0	0	0	0	0	0	0	0	0	0	0	0	0	0	1.74319e-05	0	0	0	0	0	0	0	0	0	0	0
Enriched by Hubei province	OTU_926	k__Bacteria;p__Proteobacteria;c__Gammaproteobacteria;o__Methylococcales;f__Methylococcaceae;g__Methylosarcina	0	0	5.22475e-05	0.000593348	0.000121832	0.000139203	0.000331293	0	0	0.000453317	0.000209541	0.000157494	0	0	0.000140992	0	0	0	0	3.53619e-05	0.00123935	8.69082e-05	0.000123535	0	0	0	0.000157213	1.74392e-05	0.000139594	0	0	0	1.7646e-05	5.24567e-05	8.72707e-05	8.71596e-05	0	0	0	0	0.00033469	7.04908e-05	0.000141084	0.000174496	0.000209023	0	5.24228e-05
Enriched by Hubei province	OTU_9336	k__Bacteria;p__Proteobacteria;c__Betaproteobacteria;o__Burkholderiales;f__Alcaligenaceae;g__Basilea	0	0	0.000365733	5.23542e-05	0.000156642	0.00043501	1.74365e-05	0	0	1.74353e-05	6.9847e-05	1.74993e-05	0	0	0	0	0	0	0	0	8.72783e-05	1.73816e-05	5.29437e-05	0	0	0	0	0	1.74493e-05	0	0	0	0	1.74856e-05	3.49083e-05	1.74319e-05	0	0	0	0	0	0	0	0	0.000174186	0	0
Enriched byJiangxi province	OTU_1000	k__Bacteria;p__Bacteroidetes;c__Bacteroidia;o__Bacteroidales;f__Prolixibacteraceae;g__Meniscus	0	0	3.48317e-05	0.00171024	0.00323726	1.74004e-05	8.71824e-05	0	0	1.74353e-05	0.00225257	0.00488232	0	0	0.000458222	0	0	0	0	3.53619e-05	0.000890239	0.000608357	0.000458845	0	0	0	0.000558981	0.000139514	0.000383884	0	0	0	0.000158814	1.74856e-05	0.000645803	0.00045323	0	0	0	0	0.00214906	0	0.000335073	0.000296643	0.000104511	0	6.98971e-05
Enriched byJiangxi province	OTU_1003	k__Bacteria;p__Nitrospirae;c__Nitrospira;o__Nitrospirales;f__Nitrospiraceae;g__Thermodesulfovibrio	0	0	6.96634e-05	0.000785313	0.00045252	8.70019e-05	8.71824e-05	0	0	3.48705e-05	0.000750856	0.00113746	0	0	0.000387727	0.000139675	0	0	0	0.0011139	8.72783e-05	0.000469304	0.000123535	0	0	0	0.00104809	0.000418541	5.23478e-05	0	0	0	0.000617611	8.74279e-05	0.00029672	0.000226615	0	0	0	0	0.000581303	0.000176227	0.000599605	0.000279193	6.96743e-05	0	0.000629074
Enriched byJiangxi province	OTU_1004	k__Bacteria;p__Firmicutes;c__Erysipelotrichia;o__Erysipelotrichales;f__Erysipelotrichaceae;g__Faecalitalea	0	0	0	0	0	0	0	0	0	0	0	0	0	0	0	0	0	0	0	0	0	0	0	0	0	0	0	0	0	0	0	0	0	0	0	0	0	0	0	0	0	0	0	0	0	0	0
Enriched byJiangxi province	OTU_1017	k__Bacteria;p__Acidobacteria;c__Acidobacteria_Gp2;o__Gp2;f__Gp2;g__Gp2	0	0	0	0	1.74046e-05	0	3.4873e-05	0	0	3.48705e-05	0	0	0	0	0	0	0	0	0	0	5.2367e-05	0	0	0	0	0	8.73408e-05	0	1.74493e-05	0	0	0	0.000141168	0	0	0	0	0	0	0	0	0	0	0	0	0	0
Enriched byJiangxi province	OTU_1033	k__Bacteria;p__Nitrospirae;c__Nitrospira;o__Nitrospirales;f__Nitrospiraceae;g__Thermodesulfovibrio	0	0	0.000505059	0.00143101	0.000643971	0.000226205	0	0	0	0	0.00204303	0.00181993	0	0	0	0.000104756	0	0	0	0.000866367	0	0.000677884	0.000352958	0	0	0	1.74682e-05	0.00022671	0	0	0	0	0	5.24567e-05	0.000680711	0.000889028	0	0	0	0	0	8.81135e-05	0.00126975	0.000889928	0.000296116	0	0.000541702
Enriched byJiangxi province	OTU_1072	k__Bacteria;p__Acidobacteria;c__Acidobacteria_Gp3;o__Gp3;f__Gp3;g__Gp3	0	0	1.74158e-05	0.000191965	0.00022626	3.48008e-05	0	0	0	0	0.000244465	0.000174993	0	0	8.81197e-05	0	0	0	0	0	0.000157101	0.000121671	0.00024707	0	0	0	1.74682e-05	1.74392e-05	3.48985e-05	0	0	0	0	0	0.000261812	0.000313775	0	0	0	0	3.52305e-05	0	3.52709e-05	0.000104697	0.00024386	0	1.74743e-05
Enriched byJiangxi province	OTU_1146	k__Bacteria;p__Verrucomicrobia;c__Subdivision3;o__Subdivision3_genera_incertae_sedis;f__Subdivision3_genera_incertae_sedis;g__Subdivision3_genera_incertae_sedis	0	0	0.000156743	0.00137866	0.00132275	0.000261006	0.000383603	0	0	0.0002964	0.00188587	0.00173244	0	0	0.000370103	0.000436483	0	0	0	0.000159129	0.000488759	0.000451922	0.000511789	0	0	0	0.000139745	0.00118587	0.000139594	0	0	0	0.000211752	0.000174856	0.000575987	0.000470662	0	0	0	0	7.0461e-05	0.000387699	0.000652511	0.00040134	0.000383209	0	0.00131057
Enriched byJiangxi province	OTU_1186	k__Bacteria;p__Firmicutes;c__Clostridia;o__Halanaerobiales;f__Halanaerobiaceae;g__Halothermothrix	0	0	0	1.74514e-05	0.000104428	0	0	0	0	1.74353e-05	0	0	0	0	0	0	0	0	0	0	6.98227e-05	3.47633e-05	0.000123535	0	0	0	0	0	0	0	0	0	1.7646e-05	0	0	6.97277e-05	0	0	0	0	0	0	0	1.74496e-05	0.000139349	0	0
Enriched byJiangxi province	OTU_1235	k__Bacteria;p__Acidobacteria;c__Acidobacteria_Gp2;o__Gp2;f__Gp2;g__Gp2	0	0	0	0	0	0	0	0	0	0	0	1.74993e-05	0	0	0	0	0	0	0	0	0	0	0	0	0	0	0	0	0	0	0	0	0	0	0	0	0	0	0	0	0	0	0	0	0	0	0
Enriched byJiangxi province	OTU_1312	k__Archaea;p__Euryarchaeota;c__Methanomicrobia;o__Methanocellales;f__Methanocellaceae;g__Methanocella	0	0	1.74158e-05	3.49028e-05	1.74046e-05	1.74004e-05	3.4873e-05	0	0	0	8.73088e-05	5.2498e-05	0	0	0	0	0	0	0	1.7681e-05	5.2367e-05	5.21449e-05	7.05916e-05	0	0	0	0	0.000104635	0	0	0	0	0	0	5.23624e-05	5.22958e-05	0	0	0	0	0	0	0	5.23487e-05	5.22557e-05	0	5.24228e-05
Enriched byJiangxi province	OTU_1318	k__Bacteria;p__Proteobacteria;c__Gammaproteobacteria;o__Xanthomonadales;f__Sinobacteraceae;g__Povalibacter	0	0	3.48317e-05	1.74514e-05	1.74046e-05	0	0	0	0	1.74353e-05	1.74618e-05	0	0	0	1.76239e-05	0	0	0	0	0	1.74557e-05	0	0	0	0	0	1.74682e-05	0	1.74493e-05	0	0	0	3.5292e-05	0	0	0	0	0	0	0	0	0	0	0	0	0	0
Enriched byJiangxi province	OTU_1320	k__Bacteria;p__Proteobacteria;c__Alphaproteobacteria;o__Rhodospirillales;f__Rhodospirillaceae;g__Nitrospirillum	0	0	0	0	0	0	0	0	0	0	0	0	0	0	0	0	0	0	0	0	0	0	0	0	0	0	0	0	0	0	0	0	0	0	0	0	0	0	0	0	0	0	0	0	0	0	0
Enriched byJiangxi province	OTU_1337	k__Bacteria;p__Acidobacteria;c__Acidobacteria_Gp1;o__Gp1;f__Gp1;g__Gp1	0	0	0	8.7257e-05	0.000121832	0	0.000104619	0	0	0.000156917	0.000104771	5.2498e-05	0	0	0.000387727	0	0	0	0	0	0.000314202	6.95265e-05	5.29437e-05	0	0	0	0.000157213	0	0.000122145	0	0	0	0.00026469	0	3.49083e-05	0.000139455	0	0	0	0	0.000158537	0	0	1.74496e-05	8.70928e-05	0	0
Enriched byJiangxi province	OTU_1343	k__Bacteria;p__Acidobacteria;c__Acidobacteria_Gp1;o__Candidatus Koribacter;f__Candidatus Koribacter;g__Candidatus Koribacter	0	0	6.96634e-05	0.000890021	0.00104428	8.70019e-05	0.000313857	0	0	0.000366141	0.00089055	0.000874967	0	0	0.000440599	0.000157134	0	0	0	3.53619e-05	0.000610948	0.000434541	0.00024707	0	0	0	0.000489109	0.000244149	0.000732869	0	0	0	0.000794071	0.000174856	0.000418899	0.000383502	0	0	0	0	0.000140922	3.52454e-05	0.000211625	0.000348991	0.000209023	0	0.000192217
Enriched byJiangxi province	OTU_1402	k__Bacteria;p__Proteobacteria;c__Gammaproteobacteria;o__Aeromonadales;f__Succinivibrionaceae;g__Succinimonas	0	0	1.74158e-05	0.000139611	0.000104428	3.48008e-05	1.74365e-05	0	0	1.74353e-05	6.9847e-05	0.000122495	0	0	5.28718e-05	0	0	0	0	0.000300576	3.49113e-05	0.000260724	0.000176479	0	0	0	5.24045e-05	0.000156953	8.72463e-05	0	0	0	0	3.49711e-05	0.000174541	0.000331207	0	0	0	0	0.000140922	1.76227e-05	0.00038798	0.000174496	0.00024386	0	0.000209691
Enriched byJiangxi province	OTU_1404	k__Bacteria;p__Chloroflexi;c__Anaerolineae;o__Anaerolineales;f__Anaerolineaceae;g__Bellilinea	0	0	0	0	0	0	0	0	0	0	3.49235e-05	5.2498e-05	0	0	0	0	0	0	0	0	0	0	0	0	0	0	0	1.74392e-05	0	0	0	0	0	0	1.74541e-05	1.74319e-05	0	0	0	0	0	0	0	1.74496e-05	0	0	0
Enriched byJiangxi province	OTU_1431	k__Bacteria;p__Firmicutes;c__Clostridia;o__Clostridiales;f__Lachnospiraceae;g__Shuttleworthia	0	0	0	6.98056e-05	6.96185e-05	0	0	0	0	0	0.00029685	0.000297489	0	0	0	0	0	0	0	0.000141448	0	0.000173816	0.000123535	0	0	0	0	0.000104635	0	0	0	0	0	0	3.49083e-05	6.97277e-05	0	0	0	0	5.28457e-05	0	0.000299802	5.23487e-05	1.74186e-05	0	3.49485e-05
Enriched byJiangxi province	OTU_1524	k__Bacteria;p__Proteobacteria;c__Gammaproteobacteria;o__Xanthomonadales;f__Sinobacteraceae;g__Povalibacter	0	0	0	5.23542e-05	3.48092e-05	0	0	0	0	1.74353e-05	3.49235e-05	1.74993e-05	0	0	5.28718e-05	0	0	0	0	3.53619e-05	1.74557e-05	1.73816e-05	3.52958e-05	0	0	0	0	0	0	0	0	0	1.7646e-05	0	1.74541e-05	0	0	0	0	0	0	1.76227e-05	3.52709e-05	0	1.74186e-05	0	3.49485e-05
Enriched byJiangxi province	OTU_153	k__Bacteria;p__Actinobacteria;c__Actinobacteria;o__Actinomycetales;f__Mycobacteriaceae;g__Mycobacterium	0.000140282	7.01484e-05	0.000348317	0.000610799	0.000435116	0.000295807	0.000819515	0	1.75389e-05	0.000749717	0.000436544	0.000367486	0	0	0.00144516	0.000331727	0	0.000210486	0	0.00100781	0.0010648	0.000921226	0.000794155	0	3.50926e-05	0	0.000489109	0.000715008	0.0011342	5.25928e-05	0	0	0.000670549	0.000297255	0.000855253	0.000522958	3.50668e-05	1.75463e-05	0.000105278	0	0.00132114	0.00026434	0.000864137	0.000523487	0.000505138	8.77101e-05	0.00048928
Enriched byJiangxi province	OTU_1544	k__Bacteria;p__Chloroflexi;c__Anaerolineae;o__Anaerolineales;f__Anaerolineaceae;g__Longilinea	0	0	0	8.7257e-05	0	0	0	0	0	0	5.23853e-05	0	0	0	0	0	0	0	0	0	0	0	0	0	0	0	0	0	0	0	0	0	0	0	0	0	0	0	0	0	0	0	0	0	0	0	0
Enriched byJiangxi province	OTU_1561	k__Bacteria;p__Firmicutes;c__Bacilli;o__Bacillales;f__Alicyclobacillaceae;g__Tumebacillus	0	0	1.74158e-05	3.49028e-05	1.74046e-05	1.74004e-05	1.74365e-05	0	0	1.74353e-05	5.23853e-05	1.74993e-05	0	0	0.000123368	0	0	0	0	3.53619e-05	8.72783e-05	5.21449e-05	5.29437e-05	1.75408e-05	0	0	0	3.48784e-05	1.74493e-05	0	0	0	3.5292e-05	0	1.74541e-05	0	0	0	0	0	3.52305e-05	0	0	3.48991e-05	3.48371e-05	0	0
Enriched byJiangxi province	OTU_1583	k__Bacteria;p__Proteobacteria;c__Deltaproteobacteria;o__Myxococcales;f__Cystobacteraceae;g__Anaeromyxobacter	0	0	0	0.000366479	0.000330688	0	0	0	0	0	0.000384159	0.00027999	0	0	1.76239e-05	0	0	0	0	0	0	3.47633e-05	5.29437e-05	0	0	0	0.000157213	1.74392e-05	1.74493e-05	0	0	0	7.05841e-05	0	1.74541e-05	5.22958e-05	0	0	0	0	0	0	0	3.48991e-05	1.74186e-05	0	0
Enriched byJiangxi province	OTU_1596	k__Bacteria;p__Acidobacteria;c__Acidobacteria_Gp1;o__Gp1;f__Gp1;g__Gp1	0	0	0	0.000174514	0.000261069	0	1.74365e-05	0	0	0	0.000314312	0.000244991	0	0	0.000440599	1.74593e-05	0	0	0	8.84048e-05	0	8.69082e-05	1.76479e-05	0	0	0	0	0.000279028	0	0	0	0	1.7646e-05	1.74856e-05	0.00020945	0.000174319	0	0	0	0	0	0	0.000211625	6.97983e-05	0.000139349	0	0.000541702
Enriched byJiangxi province	OTU_1620	k__Bacteria;p__Acidobacteria;c__Acidobacteria_Gp1;o__Telmatobacter;f__Telmatobacter;g__Telmatobacter	0	0	0	5.23542e-05	5.22139e-05	0	0	0	0	0	0.000104771	0.000174993	0	0	3.52479e-05	0	0	0	0	0	5.2367e-05	0	0	0	0	0	1.74682e-05	0	0	0	0	0	0	0	0	0	0	0	0	0	1.76152e-05	0	3.52709e-05	5.23487e-05	0	0	0
Enriched byJiangxi province	OTU_1632	k__Bacteria;p__Acidobacteria;c__Acidobacteria_Gp1;o__Gp1;f__Gp1;g__Gp1	0	0	0	0	0	0	0	0	0	0	0	0	0	0	0	0	0	0	0	0	0	0	0	0	0	0	0	0	0	0	0	0	1.7646e-05	0	0	0	0	0	0	0	0	0	0	0	1.74186e-05	0	0
Enriched byJiangxi province	OTU_1645	k__Bacteria;p__Chloroflexi;c__Ktedonobacteria;o__Ktedonobacterales;f__Thermosporotrichaceae;g__Thermosporothrix	0	0	0	0	0	0	0	0	0	0	0	0	0	0	0	0	0	0	0	0	0	0	0	0	0	0	0	0	0	0	0	0	0	0	0	0	0	0	0	0	0	0	0	0	0	0	0
Enriched byJiangxi province	OTU_1673	k__Bacteria;p__Acidobacteria;c__Acidobacteria_Gp3;o__Paludibaculum;f__Paludibaculum;g__Paludibaculum	0	0	0	0	5.22139e-05	0	0	0	0	0	0	0	0	0	0	0	0	0	0	0	1.74557e-05	1.73816e-05	0	0	0	0	0	0	0	0	0	0	0	0	0	0	0	0	0	0	0	0	0	0	0	0	0
Enriched byJiangxi province	OTU_1675	k__Bacteria;p__Proteobacteria;c__Alphaproteobacteria;o__Caulobacterales;f__Hyphomonadaceae;g__Marinicauda	0	0	0	0.000314125	5.22139e-05	0	0	0	0	0	6.9847e-05	5.2498e-05	0	0	0.000105744	0	0	0	0	3.53619e-05	0	0	1.76479e-05	0	0	0	1.74682e-05	0	0	0	0	0	0	0	0	1.74319e-05	0	0	0	0	3.52305e-05	0	3.52709e-05	0	6.96743e-05	0	3.49485e-05
Enriched byJiangxi province	OTU_1680	k__Bacteria;p__Actinobacteria;c__Actinobacteria;o__Gaiellales;f__Gaiellaceae;g__Gaiella	0	0	1.74158e-05	0	3.48092e-05	0	8.71824e-05	0	0	6.97411e-05	5.23853e-05	0	0	0	7.04958e-05	0.000174593	0	0	0	0	6.98227e-05	3.47633e-05	1.76479e-05	0	0	0	0.000366831	0	8.72463e-05	0	0	0	0.000211752	0	1.74541e-05	1.74319e-05	0	0	0	0	3.52305e-05	3.52454e-05	0	5.23487e-05	0.000174186	0	0
Enriched byJiangxi province	OTU_1735	k__Bacteria;p__Bacteroidetes;c__Sphingobacteriia;o__Sphingobacteriales;f__Chitinophagaceae;g__Filimonas	0	0	1.74158e-05	0.000279222	0.000800613	1.74004e-05	5.23095e-05	0	0	0.000278964	0.0015541	0.00227491	0	0	7.04958e-05	0	0	0	0	0	0.000139645	1.73816e-05	0	0	0	0	0.000366831	5.23177e-05	0.00047113	0	0	0	0.00017646	0	3.49083e-05	0.000174319	0	0	0	0	0	0	3.52709e-05	5.23487e-05	0.000139349	0	3.49485e-05
Enriched byJiangxi province	OTU_1743	k__Bacteria;p__Proteobacteria;c__Alphaproteobacteria;o__Rhizobiales;f__Xanthobacteraceae;g__Pseudolabrys	0	0	8.70792e-05	0.00012216	0.000174046	0.000156603	0.000261547	0	0	0.000453317	0.000227003	0.000332488	0	0	0.000229111	0.000226971	0	0	0	0.00054811	0.000331658	0.000156435	0.000211775	0	0	0	0.000209618	0.00045342	0.000785217	0	0	0	0.00026469	6.99423e-05	0.000139633	0.000226615	0	0	0	0	0.000246613	0.000105736	0.000476157	0.000279193	0.000104511	0	0.000174743
Enriched byJiangxi province	OTU_1804	k__Bacteria;p__Chloroflexi;c__Anaerolineae;o__Anaerolineales;f__Anaerolineaceae;g__Bellilinea	0	0	0	0	0	0	0	0	0	0	0	0	0	0	0	0	0	0	0	0	0	0	0	0	0	0	0	0	0	0	0	0	0	0	0	0	0	0	0	0	0	0	0	5.23487e-05	0	0	0
Enriched byJiangxi province	OTU_1809	k__Bacteria;p__Chloroflexi;c__Ktedonobacteria;o__Ktedonobacterales;f__Ktedonobacteraceae;g__Ktedonobacter	0	0	0	0	0	0	0	0	0	0	0	1.74993e-05	0	0	0	0	0	0	0	1.7681e-05	0	0	1.76479e-05	0	0	0	0	0	0	0	0	0	0	0	0	1.74319e-05	0	0	0	0	0	0	3.52709e-05	8.72479e-05	0	0	0
Enriched byJiangxi province	OTU_196	k__Bacteria;p__Verrucomicrobia;c__Spartobacteria;o__Spartobacteria_genera_incertae_sedis;f__Spartobacteria_genera_incertae_sedis;g__Spartobacteria_genera_incertae_sedis	0	0	0.000104495	0.00232104	0.00268031	6.96015e-05	0.00346986	0	0	0.00371371	0.00174618	0.00197743	0	0	0.000863573	0	1.75362e-05	0	0	0.000123767	0.00644114	0.00290273	0.00534731	0	0	0	0.00125771	0.000470859	0.00397843	3.50619e-05	0	0	0.00174696	0	0.00336865	0.00482864	0	0	0	0	0.000299459	0	7.05418e-05	0.00174496	0.0075074	0	0.000157268
Enriched byJiangxi province	OTU_201	k__Bacteria;p__Proteobacteria;c__Alphaproteobacteria;o__Rhizobiales;f__Hyphomicrobiaceae;g__Hyphomicrobium	0	0	0.000714049	0.000279222	0.000365497	0.00104402	0.000732332	0	0	0.000435882	0.000261926	0.000174993	0	0	0.000546342	0.000785669	0	0	0	0.000777962	0.000768049	0.00064312	0.000688268	0	0	0	0.00066379	0.000383663	0.000383884	0	0	0	0.000847009	0.000454625	0.00101234	0.00099362	0	0	0	0	0.000863147	0.00065204	0.00019399	0.000628185	0.000801254	0	0.000314537
Enriched byJiangxi province	OTU_2011	k__Bacteria;p__Acidobacteria;c__Acidobacteria_Gp1;o__Gp1;f__Gp1;g__Gp1	0	0	0	0.000139611	0.000139237	0	3.4873e-05	0	0	3.48705e-05	0.000192079	0.000174993	0	0	7.04958e-05	0	0	0	0	0	0.00104734	3.47633e-05	5.29437e-05	0	0	0	0	0	8.72463e-05	0	0	0	3.5292e-05	0	3.49083e-05	3.48639e-05	0	0	0	0	1.76152e-05	0	3.52709e-05	0	0	0	0
Enriched byJiangxi province	OTU_2014	k__Bacteria;p__Acidobacteria;c__Acidobacteria_Gp1;o__Gp1;f__Gp1;g__Gp1	0	0	0	0	0	0	0	0	0	0	0	0	0	0	0	0	0	0	0	0	1.74557e-05	0	0	0	0	0	0	0	0	0	0	0	0	0	0	0	0	0	0	0	0	0	0	0	0	0	0
Enriched byJiangxi province	OTU_2053	k__Bacteria;p__Acidobacteria;c__Acidobacteria_Gp3;o__Gp3;f__Gp3;g__Gp3	0	0	0	5.23542e-05	5.22139e-05	1.74004e-05	3.4873e-05	0	0	5.23058e-05	0.000192079	0.000174993	0	0	0	1.74593e-05	0	0	0	5.30429e-05	0	1.73816e-05	0.000105887	0	0	0	6.98727e-05	0.000156953	1.74493e-05	0	0	0	0	0	6.98166e-05	0.000139455	0	0	0	0	1.76152e-05	8.81135e-05	0.000123448	6.97983e-05	6.96743e-05	0	0
Enriched byJiangxi province	OTU_2089	k__Bacteria;p__Actinobacteria;c__Actinobacteria;o__Solirubrobacterales;f__Conexibacteraceae;g__Conexibacter	0	0	0	0	0	0	0	0	0	0	0	0	0	0	0	0	0	0	0	0	0	0	0	0	0	0	0	0	0	0	0	0	0	0	0	0	0	0	0	0	0	0	0	0	0	0	0
Enriched byJiangxi province	OTU_2104	k__Bacteria;p__Chloroflexi;c__Ktedonobacteria;o__Ktedonobacterales;f__Ktedonobacteraceae;g__Ktedonobacter	0	1.75371e-05	0	0	0	0	0	0	0	0	0	0	0	0	0	0	0	0	0	0	0	0	0	0	0	0	0	0	0	0	0	0	0	0	0	0	0	0	0	0	0	0	0	0	0	0	0
Enriched byJiangxi province	OTU_2164	k__Bacteria;p__Proteobacteria;c__Deltaproteobacteria;o__Myxococcales;f__Cystobacteraceae;g__Hyalangium	0	0	0	0	1.74046e-05	0	0	0	0	0	0	1.74993e-05	0	0	0	0	0	0	0	0	0	0	0	0	0	0	0	0	0	0	0	0	0	0	0	0	0	0	0	0	0	0	0	0	0	0	0
Enriched byJiangxi province	OTU_2210	k__Bacteria;p__Chloroflexi;c__Anaerolineae;o__Anaerolineales;f__Anaerolineaceae;g__Ornatilinea	0	0	0	0	1.74046e-05	0	1.74365e-05	0	0	5.23058e-05	3.49235e-05	3.49987e-05	0	0	1.76239e-05	0	0	0	0	0	5.2367e-05	1.73816e-05	0	0	0	0	0	1.74392e-05	3.48985e-05	0	0	0	5.29381e-05	0	0	1.74319e-05	0	0	0	0	0	0	0	0	0	0	1.74743e-05
Enriched byJiangxi province	OTU_223	k__Bacteria;p__Bacteroidetes;c__Bacteroidia;o__Bacteroidales;f__Marinilabiliaceae;g__Alkaliflexus	0	0	0	0	0	0	0	0	0	0	1.74618e-05	0	0	0	0	0	0	0	0	0	0	0	0	0	0	0	0	0	0	0	0	0	0	0	0	0	1.75334e-05	0	0	0	0	0	0	0	0	0	0
Enriched byJiangxi province	OTU_2242	k__Bacteria;p__Acidobacteria;c__Acidobacteria_Gp3;o__Gp3;f__Gp3;g__Gp3	0	0	0.000226406	0.0012216	0.00142718	0.000313207	0.000784642	0	0	0.00113329	0.00151917	0.00146994	0	0	0.00244973	0.000366646	0	0	0	0.000601153	0.00104734	0.000469304	0.000529437	0	0	0	0.0019739	0.000401102	0.00094226	0	0	0	0.000988177	0.00031474	0.000680711	0.000522958	0	0	0	0	0.00209621	0.000317209	0.000723053	0.000436239	0.00048772	0	0.000209691
Enriched byJiangxi province	OTU_2258	k__Bacteria;p__Acidobacteria;c__Acidobacteria_Gp1;o__Gp1;f__Gp1;g__Gp1	0	0	0	0.000209417	0.000174046	0	6.9746e-05	0	0	8.71764e-05	0.000192079	0.000332488	0	0	0.000299607	0	0	0	0	0	0.000157101	0	0	0	0	0	3.49363e-05	0	0.000104696	0	0	0	0.000123522	0	0	3.48639e-05	0	0	0	0	0.000123307	0	1.76354e-05	1.74496e-05	0	0	0
Enriched byJiangxi province	OTU_2286	k__Bacteria;p__Proteobacteria;c__Deltaproteobacteria;o__Myxococcales;f__Cystobacteraceae;g__Anaeromyxobacter	0	0	0	0	0	0	0	0	0	0	1.74618e-05	0	0	0	0	0	0	0	0	0	0	0	1.76479e-05	0	0	0	0	0	0	0	0	0	0	0	0	0	0	0	0	0	0	0	0	0	0	0	3.49485e-05
Enriched byJiangxi province	OTU_2298	k__Bacteria;p__Bacteroidetes;c__Cytophagia;o__Cytophagales;f__Cytophagaceae;g__Microscilla	0	0	0	0	0	0	0	0	0	0	0	0	0	0	0	0	0	0	0	0	0	0	0	0	0	0	1.74682e-05	0	0	0	0	0	0	0	0	0	0	0	0	0	0	0	0	0	0	0	0
Enriched byJiangxi province	OTU_231	k__Bacteria;p__Bacteroidetes;c__Bacteroidia;o__Bacteroidales;f__Marinilabiliaceae;g__Alkaliflexus	0	0	0	0	0	0	0	0	0	0	0	0	0	0	0	0	0	0	0	0.000141448	0	1.73816e-05	0	0	0	0	0	5.23177e-05	0	0	0	0	0	0	1.74541e-05	0	0	0	0	0	0	0	3.52709e-05	0	0	0	5.24228e-05
Enriched byJiangxi province	OTU_239	k__Bacteria;p__Chloroflexi;c__Dehalococcoidia;o__Dehalococcoidales;f__Dehalococcoidaceae;g__Dehalococcoides	0	0	0	0.000191965	8.70231e-05	0	0	0	0	0	0.000436544	0.000192493	0	0	0	3.49186e-05	0	0	0	5.30429e-05	0	0.00020858	0.00024707	0	0	0	0	0.00102891	0	0	0	0	0	0	0.000244358	0.000244047	0	0	0	0	0	0	0.000211625	0.000209395	0.000209023	0	0.001695
Enriched byJiangxi province	OTU_2390	k__Bacteria;p__Proteobacteria;c__Gammaproteobacteria;o__Oceanospirillales;f__Halomonadaceae;g__Aidingimonas	0	0	0	1.74514e-05	0	0	0	0	0	0	1.74618e-05	0	0	0	0	0	0	0	0	1.7681e-05	0	0	0	0	0	0	0	0	0	0	0	0	0	0	0	1.74319e-05	0	0	0	0	0	0	0	0	0	0	0
Enriched byJiangxi province	OTU_2457	k__Bacteria;p__Proteobacteria;c__Deltaproteobacteria;o__Desulfuromonadales;f__Geobacteraceae;g__Geobacter	0	0	0.000505059	0.00333322	0.0029936	0.000261006	0.00118568	0	0	0.0021271	0.00880073	0.0108496	0	0	0.000334855	8.72966e-05	0	0	0	0.000583472	0.00183284	0.00232914	0.00100593	0	0	0	0.000262022	0.000401102	0.0023033	0	0	0	0.000476443	0.000402168	0.00202468	0.00172576	1.75334e-05	0	0	0	0.000475612	0	0.000599605	0.00216375	0.000992858	0	0.000541702
Enriched byJiangxi province	OTU_252	k__Bacteria;p__Bacteroidetes;c__Flavobacteriia;o__Flavobacteriales;f__Cryomorphaceae;g__Wandonia	0	0	1.74158e-05	0.00102963	0.000992063	0	1.74365e-05	0	0	0	0.00104771	0.00143495	0	0	0.00209725	0	0	0	0	0.000265214	1.74557e-05	0.000191198	0.000123535	0	0	0	0.000139745	0.000401102	3.48985e-05	0	0	0	5.29381e-05	0	0.000157087	0.000261479	0	0	0	0	0.00218429	0	0.000476157	0.000348991	0	0	0.000332011
Enriched byJiangxi province	OTU_2580	k__Bacteria;p__Proteobacteria;c__Alphaproteobacteria;o__Rhizobiales;f__Hyphomicrobiaceae;g__Rhodomicrobium	0	0	1.74158e-05	0	1.74046e-05	1.74004e-05	0	0	0	0	1.74618e-05	0	0	0	0	0	0	0	0	0	0	0	0	0	0	0	0	1.74392e-05	0	0	0	0	0	0	0	0	0	0	0	0	0	0	0	0	0	0	1.74743e-05
Enriched byJiangxi province	OTU_2645	k__Bacteria;p__Proteobacteria;c__Gammaproteobacteria;o__Methylococcales;f__Methylococcaceae;g__Methylomonas	0	0	0.000696634	0.000942375	0.000313283	0.000330607	0.00113337	0	0	0.00554442	0.000942935	0.000367486	0	0	0.000105744	0.00026189	0	0	0	3.53619e-05	0.00064586	0.00064312	8.82394e-05	0	0	0	0.00047164	5.23177e-05	0.000139594	0	0	0	5.29381e-05	3.49711e-05	0.000541078	6.97277e-05	0	1.75463e-05	0	0	0.000281844	8.81135e-05	0.000123448	0.000226844	6.96743e-05	0	0
Enriched byJiangxi province	OTU_2647	k__Bacteria;p__Deferribacteres;c__Deferribacteres;o__Deferribacterales;f__Deferribacteraceae;g__Calditerrivibrio	0	0	0	0	0	0	0	0	0	0	0	0	0	0	0	0	0	0	0	0	0	0	1.76479e-05	0	0	0	0	0	0	0	0	0	0	0	0	0	0	0	0	0	0	0	0	0	5.22557e-05	0	0
Enriched byJiangxi province	OTU_2725	k__Bacteria;p__Chloroflexi;c__Ktedonobacteria;o__Ktedonobacterales;f__Ktedonobacteraceae;g__Ktedonobacter	0	0	0	0	1.74046e-05	0	0	0	0	0	3.49235e-05	0	0	0	0	0	0	0	0	0	1.74557e-05	1.73816e-05	0	0	0	0	0	0	0	0	0	0	0	0	0	0	0	0	0	0	0	0	0	1.74496e-05	3.48371e-05	0	0
Enriched byJiangxi province	OTU_2731	k__Bacteria;p__Proteobacteria;c__Betaproteobacteria;o__Rhodocyclales;f__Rhodocyclaceae;g__Denitratisoma	0	0	5.22475e-05	0.0024781	0.00252367	3.48008e-05	0.00064515	0	0	0.000836893	0.00218272	0.00223992	0	0	0.000775453	0	0	0	0	0.000106086	0.00127426	6.95265e-05	1.76479e-05	0	0	0	0.000454172	1.74392e-05	0.000855014	0	0	0	0.000441151	0	5.23624e-05	8.71596e-05	1.75334e-05	0	0	0	0.000616534	0	0	0.000174496	0.00012193	0	1.74743e-05
Enriched byJiangxi province	OTU_2758	k__Bacteria;p__Actinobacteria;c__Actinobacteria;o__Actinomycetales;f__Thermomonosporaceae;g__Thermomonospora	0	0	0	0	0	0	0	0	0	0	0	0	0	0	0	0	0	0	0	0	0	0	0	0	0	0	0	0	0	0	0	0	0	0	0	0	0	0	0	0	0	0	0	0	0	0	0
Enriched byJiangxi province	OTU_2795	k__Bacteria;p__Planctomycetes;c__Planctomycetia;o__Planctomycetales;f__Planctomycetaceae;g__Aquisphaera	0	0	0	0	0	0	0	0	0	0	3.49235e-05	0	0	0	0	0	0	0	0	0	0	0	0	0	0	0	0	0	0	0	0	0	0	0	0	0	0	0	0	0	0	0	0	0	0	0	0
Enriched byJiangxi province	OTU_2796	k__Bacteria;p__Proteobacteria;c__Gammaproteobacteria;o__Xanthomonadales;f__Xanthomonadaceae;g__Thermomonas	0	0	0	3.49028e-05	1.74046e-05	0	0	0	0	0	3.49235e-05	3.49987e-05	0	0	0	0	0	0	0	0	0	0	1.76479e-05	0	0	0	0	0	0	0	0	0	0	0	0	5.22958e-05	0	0	0	0	0	0	0	3.48991e-05	0	0	0
Enriched byJiangxi province	OTU_2797	k__Bacteria;p__Planctomycetes;c__Planctomycetia;o__Planctomycetales;f__Planctomycetaceae;g__Aquisphaera	0	0	0	0	0	0	0	0	0	0	0	0	0	0	0	0	0	0	0	0	0	0	0	0	0	0	0	0	0	0	0	0	0	0	0	0	0	0	0	0	0	0	0	0	0	0	0
Enriched byJiangxi province	OTU_280	k__Bacteria;p__Chloroflexi;c__Anaerolineae;o__Anaerolineales;f__Anaerolineaceae;g__Thermomarinilinea	0	0	0	3.49028e-05	3.48092e-05	0	0	0	0	0	8.73088e-05	3.49987e-05	0	0	3.52479e-05	0	0	0	0	0	0	3.47633e-05	0	0	0	0	0	6.97569e-05	0	1.75309e-05	0	0	1.7646e-05	0	1.74541e-05	0	0	0	0	0	0	0	3.52709e-05	3.48991e-05	1.74186e-05	0	0.000139794
Enriched byJiangxi province	OTU_2803	k__Bacteria;p__Acidobacteria;c__Acidobacteria_Gp3;o__Gp3;f__Gp3;g__Gp3	0	0	5.22475e-05	0.00109944	0.0011313	5.22011e-05	0.000139492	0	0	0.000261529	0.00110009	0.00129495	0	0	0.000563966	1.74593e-05	0	0	0	3.53619e-05	0.000261835	6.95265e-05	7.05916e-05	0	0	0	0.000541513	5.23177e-05	0.00024429	0	0	0	0.000388212	0	0.000104725	5.22958e-05	0	0	0	0	0.000387535	1.76227e-05	7.05418e-05	5.23487e-05	6.96743e-05	0	1.74743e-05
Enriched byJiangxi province	OTU_2872	k__Bacteria;p__Proteobacteria;c__Alphaproteobacteria;o__Rhodospirillales;f__Rhodospirillaceae;g__Limimonas	0	0	3.48317e-05	0	1.74046e-05	5.22011e-05	0	1.75411e-05	0	0	1.74618e-05	3.49987e-05	0	0	1.76239e-05	3.49186e-05	0	0	0	0	0	0	1.76479e-05	0	0	0	0	0	0	0	0	0	0	3.49711e-05	1.74541e-05	5.22958e-05	0	0	0	0	0	0	0.000105813	1.74496e-05	1.74186e-05	0	0
Enriched byJiangxi province	OTU_2958	k__Bacteria;p__Chloroflexi;c__Ktedonobacteria;o__Ktedonobacterales;f__Ktedonobacteraceae;g__Ktedonobacter	0	0	0	0	0	0	0	0	0	0	0	0	0	0	0	0	0	0	0	0	0	0	0	0	0	0	0	0	0	0	0	0	0	0	1.74541e-05	0	0	0	0	0	0	0	0	0	1.74186e-05	0	0
Enriched byJiangxi province	OTU_303	k__Bacteria;p__Acidobacteria;c__Acidobacteria_Gp1;o__Gp1;f__Gp1;g__Gp1	0	0	0	0	0	0	0	0	0	0	1.74618e-05	0	0	0	1.76239e-05	0	0	0	0	0	0	0	3.52958e-05	0	0	0	0	0	0	0	0	0	1.7646e-05	0	0	0	0	0	0	0	0	0	0	0	3.48371e-05	0	0
Enriched byJiangxi province	OTU_3040	k__Bacteria;p__Acidobacteria;c__Acidobacteria_Gp16;o__Gp16;f__Gp16;g__Gp16	0	1.75371e-05	0.000383148	0.00012216	8.70231e-05	0.000626414	6.9746e-05	0	0	5.23058e-05	0.000157156	0.000227491	0	0	0	0	0	0	0	0.000106086	6.98227e-05	0.000712647	0.000317662	0	0	0	0	0.000244149	1.74493e-05	0	0	0	0	8.74279e-05	0.000401445	0.000610117	0	0	0	0	0	0	5.29063e-05	0.000750332	0.000696743	0	0.000157268
Enriched byJiangxi province	OTU_31	k__Bacteria;p__Proteobacteria;c__Alphaproteobacteria;o__Sphingomonadales;f__Sphingomonadaceae;g__Sphingosinicella	1.75352e-05	1.75371e-05	0.000261238	0.00106454	0.00107909	0.000348008	0.00134261	1.75411e-05	1.75389e-05	0.00134252	0.000506391	0.000629976	0	0	0.00174477	0.00113486	0	0	0	0.000265214	0.00254853	0.000590975	0.000511789	0	0	0	0.000419236	0.000139514	0.00179727	1.75309e-05	0	0	0.000547027	0.000384683	0.000383991	0.000296343	3.50668e-05	0	0	0	0.00119784	0.00172702	7.05418e-05	0.000558386	0.000435464	0	0.000139794
Enriched byJiangxi province	OTU_3144	k__Bacteria;p__Proteobacteria;c__Deltaproteobacteria;o__Myxococcales;f__Phaselicystidaceae;g__Phaselicystis	0	0	0.000121911	0.00012216	8.70231e-05	0.000156603	0.000540531	0	0	0.000836893	6.9847e-05	0.000104996	0	0	3.52479e-05	1.74593e-05	0	0	0	3.53619e-05	0.000384025	1.73816e-05	1.76479e-05	0	0	0	1.74682e-05	0	0.000191942	0	0	0	7.05841e-05	1.74856e-05	0	5.22958e-05	0	0	0	0	5.28457e-05	0	7.05418e-05	1.74496e-05	1.74186e-05	0	1.74743e-05
Enriched byJiangxi province	OTU_326	k__Bacteria;p__Proteobacteria;c__Betaproteobacteria;o__Nitrosomonadales;f__Nitrosomonadaceae;g__Nitrosospira	0	0	0	6.98056e-05	5.22139e-05	6.96015e-05	0	0	0	3.48705e-05	0.000104771	3.49987e-05	0	0	0	0.000139675	0	0	0	0.00351851	5.2367e-05	0.00128624	0.00123535	0	0	0	0	0.00104635	1.74493e-05	0	0	0	0	0.00015737	0.000925069	0.000941324	0	0	0	0	0	1.76227e-05	0.0024866	0.00106442	0.00116704	0	0.000838765
Enriched byJiangxi province	OTU_3373	k__Bacteria;p__Firmicutes;c__Clostridia;o__Clostridiales;f__Peptococcaceae 1;g__Desulfitispora	0	0	8.70792e-05	0.000820216	0.000382902	1.74004e-05	0	0	0	0	0.000261926	0.000244991	0	0	0	0	0	0	0	0	0	0.000434541	5.29437e-05	0	0	0	0	0	0	0	0	0	0	0	0.000122179	0.000122023	0	0	0	0	0	0	0	0.000104697	3.48371e-05	0	0
Enriched byJiangxi province	OTU_351	k__Bacteria;p__Proteobacteria;c__Deltaproteobacteria;o__Syntrophorhabdaceae;f__Syntrophorhabdaceae;g__Syntrophorhabdus	0	0	1.74158e-05	3.49028e-05	8.70231e-05	1.74004e-05	0	0	0	0	6.9847e-05	0.000157494	0	0	0	0.000139675	0	0	0	0.00192723	0	0.000869082	0.000652972	0	0	0	0	0.00068013	1.74493e-05	0	0	0	0	8.74279e-05	0.00115197	0.000662413	0	0	0	0	0	1.76227e-05	0.00185172	0.000645634	0.000313534	0	0.00111835
Enriched byJiangxi province	OTU_363	k__Bacteria;p__Firmicutes;c__Clostridia;o__Clostridiales;f__Clostridiaceae 1;g__Clostridium sensu stricto	1.75352e-05	0	0.000383148	0.000453736	0.000748399	0.00045241	0.000784642	0	0	0.000540493	0.000663547	0.00054248	0	0	0.000264359	0.000471402	0	0	0	0.00166201	0.000488759	0.00471042	0.00112946	1.75408e-05	0	0	0.000786067	0.000558055	0.000453681	0	0	1.75396e-05	0.00112935	0.000507082	0.00230395	0.000871596	1.75334e-05	0	0	0	0.00125068	0.000616794	0.00142847	0.00113422	0.000644487	0	0.000384434
Enriched byJiangxi province	OTU_3641	k__Bacteria;p__Proteobacteria;c__Alphaproteobacteria;o__Rhizobiales;f__Xanthobacteraceae;g__Pseudolabrys	0	1.75371e-05	0.000139327	0.00134376	0.00132275	0.000156603	0.000401039	0	0	0.000418447	0.00130963	0.00201242	0	0	0.000211487	0	0	0	0	0.000123767	0.000907694	0.000886463	0.00150007	0	0	0	5.24045e-05	0.000139514	0.0010993	0	0	0	1.7646e-05	6.99423e-05	0.00116943	0.00108078	0	0	0	0	0.000123307	0	0.000105813	0.00102952	0.000870928	0	0.000104846
Enriched byJiangxi province	OTU_3643	k__Bacteria;p__Chloroflexi;c__Anaerolineae;o__Anaerolineales;f__Anaerolineaceae;g__Pelolinea	0	0	0	0	0	0	0	0	0	0	0	0	0	0	0	0	0	0	0	0	0	0	0	0	0	0	0	0	0	0	0	0	0	0	0	0	0	0	0	0	0	0	0	0	0	0	0
Enriched byJiangxi province	OTU_377	k__Bacteria;p__Chloroflexi;c__Anaerolineae;o__Anaerolineales;f__Anaerolineaceae;g__Ornatilinea	0	0	3.48317e-05	0.000855118	0.000504734	0	0	0	0	0	0.000855626	0.00103246	0	0	0	0	0	0	0	5.30429e-05	0	0.000191198	0.000158831	0	0	0	0	0.000296467	0	0	0	0	0	0	0.00029672	0.000104592	0	0	0	0	0	0	0.000299802	0.000174496	0.000174186	0	0.000314537
Enriched byJiangxi province	OTU_378	k__Bacteria;p__Gemmatimonadetes;c__Gemmatimonadetes;o__Gemmatimonadales;f__Gemmatimonadaceae;g__Gemmatimonas	0	0	0	6.98056e-05	6.96185e-05	0	0.000104619	0	0	0.000122047	3.49235e-05	3.49987e-05	0	0	0.000105744	0	0	0	0	0	0.000174557	1.73816e-05	1.76479e-05	0	0	0	0.00019215	0	8.72463e-05	0	0	0	0.000123522	0	0	1.74319e-05	0	0	0	0	0.000105691	0	0	1.74496e-05	8.70928e-05	0	0
Enriched byJiangxi province	OTU_3797	k__Bacteria;p__Proteobacteria;c__Gammaproteobacteria;o__Methylococcales;f__Methylococcaceae;g__Methylosoma	0	0	0	0	0	0	0	0	0	0	0	0	0	0	0	0	0	0	0	0	0	0	0	0	0	0	0	0	0	0	0	0	0	0	0	0	0	0	0	0	0	0	0	1.74496e-05	0	0	0
Enriched byJiangxi province	OTU_3798	k__Bacteria;p__Acidobacteria;c__Acidobacteria_Gp1;o__Gp1;f__Gp1;g__Gp1	0	0	0	1.74514e-05	1.74046e-05	0	1.74365e-05	0	0	3.48705e-05	3.49235e-05	1.74993e-05	0	0	1.76239e-05	0	0	1.75405e-05	0	0	0.000104734	0	1.76479e-05	0	0	0	0	0	0	1.75309e-05	0	0	1.7646e-05	0	1.74541e-05	0	0	0	0	0	0	0	0	3.48991e-05	0	0	0
Enriched byJiangxi province	OTU_382	k__Bacteria;p__Proteobacteria;c__Gammaproteobacteria;o__Xanthomonadales;f__Xanthomonadaceae;g__Thermomonas	0	0	3.48317e-05	0.000261771	5.22139e-05	1.74004e-05	1.74365e-05	0	0	1.74353e-05	0.000366697	0.000174993	0	0	1.76239e-05	0	0	0	0	0.000159129	1.74557e-05	0.000469304	0.00033531	0	0	0	0	0.000209271	3.48985e-05	0	0	0	0	0	0.000314175	0.000348639	0	0	0	0	1.76152e-05	0	0.000370344	0.000139597	0.00012193	0	0.000104846
Enriched byJiangxi province	OTU_383	k__Bacteria;p__Chloroflexi;c__Anaerolineae;o__Anaerolineales;f__Anaerolineaceae;g__Levilinea	0	0	0	0.000767862	0.000382902	0	3.4873e-05	0	0	0.000122047	0.000663547	0.000507481	0	0	0.00130417	0	0	0	0	8.84048e-05	0.000192012	1.73816e-05	5.29437e-05	0	0	0	0.000296959	1.74392e-05	0.000296638	0	0	0	0.00017646	0	1.74541e-05	1.74319e-05	0	0	0	0	0.000528457	0	1.76354e-05	5.23487e-05	3.48371e-05	0	0.00012232
Enriched byJiangxi province	OTU_385	k__Bacteria;p__Proteobacteria;c__Alphaproteobacteria;o__Rhodospirillales;f__Rhodospirillaceae;g__Nitrospirillum	0	0	0	0	0	0	0	0	0	1.74353e-05	0	0	0	0	0	0	0	0	0	0	0	0	0	0	0	0	0	0	0	0	0	0	0	0	0	0	0	0	0	0	0	0	0	0	0	0	0
Enriched byJiangxi province	OTU_3867	k__Bacteria;p__Chloroflexi;c__Anaerolineae;o__Anaerolineales;f__Anaerolineaceae;g__Thermomarinilinea	0	0	0	0	0	0	0	0	0	0	0	0	0	0	0	0	0	0	0	0	0	0	0	0	0	0	0	0	0	0	0	0	0	0	0	0	0	0	0	0	0	0	0	0	0	0	0
Enriched byJiangxi province	OTU_3964	k__Bacteria;p__Actinobacteria;c__Actinobacteria;o__Actinomycetales;f__Thermomonosporaceae;g__Thermomonospora	0	0	0	0	0	0	0	0	0	0	0	0	0	0	0	0	0	0	0	0	0	0	0	0	0	0	0	0	0	0	0	0	0	0	0	0	0	0	0	0	0	0	0	0	0	0	0
Enriched byJiangxi province	OTU_3967	k__Bacteria;p__Chloroflexi;c__Anaerolineae;o__Anaerolineales;f__Anaerolineaceae;g__Ornatilinea	0	0	0.000174158	0.000261771	0.000330688	0.000121803	0.000401039	0	0	0.000557929	0.000349235	0.00052498	0	0	0	5.2378e-05	0	0	0	0	0.000349113	3.47633e-05	7.05916e-05	0	0	0	0	1.74392e-05	0.00047113	0	0	0	3.5292e-05	0.000227312	6.98166e-05	3.48639e-05	0	0	0	0	1.76152e-05	1.76227e-05	0	3.48991e-05	3.48371e-05	0	3.49485e-05
Enriched byJiangxi province	OTU_404	k__Bacteria;p__Chloroflexi;c__Anaerolineae;o__Anaerolineales;f__Anaerolineaceae;g__Thermomarinilinea	0	0	0	0.000767862	0.000887636	0	5.23095e-05	0	0	1.74353e-05	0.000541315	0.00078747	0	0	0.00308419	0	0	0	0	1.7681e-05	5.2367e-05	0.000156435	0.000105887	0	0	0	0.000157213	0.000994036	5.23478e-05	0	0	0	0.000123522	0	0.000157087	0.000174319	0	0	0	0	0.000193768	0	0.000105813	0.000122147	8.70928e-05	0	0.000716445
Enriched byJiangxi province	OTU_405	k__Bacteria;p__Proteobacteria;c__Deltaproteobacteria;o__Syntrophobacterales;f__Syntrophobacteraceae;g__Desulfovirga	0	0	0	0	0	0	0	0	0	0	1.74618e-05	0	0	0	0	0	0	0	0	0.0014852	0	0.000434541	0.000564732	0	0	0	0	0.000366224	0	0	0	0	0	0	0.000523624	0.000331207	0	0	0	0	0	0	0.00128739	0.000279193	0.000191604	0	0.000943611
Enriched byJiangxi province	OTU_409	k__Bacteria;p__Chloroflexi;c__Anaerolineae;o__Anaerolineales;f__Anaerolineaceae;g__Thermomarinilinea	0	0	0.000156743	0.000732959	0.000504734	0.000191404	0	0	1.75389e-05	8.71764e-05	0.00104771	0.00138245	0	0	0.000229111	5.2378e-05	0	0	0	0.000990134	8.72783e-05	0.000382396	0.000229423	0	0	0	0.000524045	0.00022671	0.000104696	0	0	0	0.000141168	0.000507082	0.000523624	0.000522958	0	0	0	0	0.000211383	0.000105736	0.000352709	0.000715432	0.000313534	0	0.000174743
Enriched byJiangxi province	OTU_414	k__Bacteria;p__Acidobacteria;c__Acidobacteria_Gp1;o__Gp1;f__Gp1;g__Gp1	0	0	0	1.74514e-05	3.48092e-05	0	0	0	0	0	0	0.000157494	0	0	0	0	0	0	0	0.000141448	1.74557e-05	0.000347633	0.00033531	0	0	0	0	8.71961e-05	0	0	0	0	0	0	0.000244358	0.000435798	0	0	0	0	0	0	0.00038798	0.000139597	0.000104511	0	0.00167753
Enriched byJiangxi province	OTU_426	k__Bacteria;p__Chloroflexi;c__Anaerolineae;o__Anaerolineales;f__Anaerolineaceae;g__Thermomarinilinea	0	0	8.70792e-05	0	0	5.22011e-05	0	0	0	0	0	1.74993e-05	0	0	0	0.000122215	0	0	0	1.7681e-05	0	0	0	0	0	0	0	0.000156953	0	0	0	0	0	3.49711e-05	3.49083e-05	5.22958e-05	0	0	0	0	0	1.76227e-05	3.52709e-05	1.74496e-05	1.74186e-05	0	0.000174743
Enriched byJiangxi province	OTU_434	k__Bacteria;p__Proteobacteria;c__Deltaproteobacteria;o__Syntrophorhabdaceae;f__Syntrophorhabdaceae;g__Syntrophorhabdus	0	0	0.000226406	0.00012216	0.000243665	0.000243605	0.000505658	0	0	0.000610235	0.00040162	0.00054248	0	0	0.000475846	0.000122215	0	0	0	0.000618834	0.000471303	0.000608357	0.000388254	0	0	0	0.000296959	0.000523177	0.000575826	0	0	0	0.00026469	0.000122399	0.000767982	0.000505526	0	0	0	0	0.000510842	8.81135e-05	0.000775959	0.000331542	0.000174186	0	0.000454331
Enriched byJiangxi province	OTU_4374	k__Bacteria;p__Proteobacteria;c__Alphaproteobacteria;o__Rhizobiales;f__Xanthobacteraceae;g__Pseudolabrys	0	0	0.000156743	0.00102963	0.000765803	0.000191404	0.000209238	0	0	0.000244094	0.000750856	0.000822469	0	0	0.000687334	3.49186e-05	0	0	0	0.000159129	0.000488759	0.0010429	0.00183538	0	0	0	0.000174682	8.71961e-05	0.000663072	0	0	0	0.000105876	8.74279e-05	0.00160578	0.00137712	0	0	0	0	0.000246613	5.28681e-05	0.000105813	0.00106442	0.00097544	0	8.73713e-05
Enriched byJiangxi province	OTU_4475	k__Bacteria;p__Proteobacteria;c__Deltaproteobacteria;o__Myxococcales;f__Labilitrichaceae;g__Labilithrix	0	0	0	0	0	0	0	0	0	0	0	0	0	0	0	0	0	0	0	0	0	0	0	0	0	0	0	0	0	0	0	0	0	0	0	0	0	0	0	0	0	0	0	1.74496e-05	0	0	0
Enriched byJiangxi province	OTU_448	k__Bacteria;p__Acidobacteria;c__Acidobacteria_Gp1;o__Gp1;f__Gp1;g__Gp1	0	0	1.74158e-05	0.000226868	0.00045252	0	0.000104619	0	0	0.000191788	0.000314312	0.000489982	0	0	0.000264359	0	0	0	0	0.000123767	0.000331658	0.000191198	0.000264718	0	0	0	5.24045e-05	0.000104635	0.000139594	0	0	0	5.29381e-05	0	0.000401445	0.000522958	0	0	0	0	0	0	0.000246896	0.000104697	0.000330953	0	0.000576651
Enriched byJiangxi province	OTU_4496	k__Bacteria;p__Proteobacteria;c__Gammaproteobacteria;o__Oceanospirillales;f__Oceanospirillaceae;g__Litoribacillus	0	0	0	0	0	1.74004e-05	3.4873e-05	0	0	5.23058e-05	0	0	0	0	1.76239e-05	0	0	0	0	0	3.49113e-05	3.47633e-05	0	0	0	0	0	0	3.48985e-05	0	0	0	0	0	0	0	0	0	0	0	0	0	0	1.74496e-05	0	0	0
Enriched byJiangxi province	OTU_456	k__Bacteria;p__Chloroflexi;c__Anaerolineae;o__Anaerolineales;f__Anaerolineaceae;g__Leptolinea	0	0	1.74158e-05	8.7257e-05	0.000121832	3.48008e-05	0	0	0	5.23058e-05	0.000331773	0.000297489	0	0	0.000317231	1.74593e-05	0	0	0	0.0003713	1.74557e-05	0.00161649	0.00118241	0	0	0	5.24045e-05	0.00245893	0	0	0	0	1.7646e-05	5.24567e-05	0.00237376	0.00184778	0	0	0	0	0	0	0.00038798	0.00171006	0.000435464	0	0.00473553
Enriched byJiangxi province	OTU_4599	k__Archaea;p__Euryarchaeota;c__Methanobacteria;o__Methanobacteriales;f__Methanobacteriaceae;g__Methanobacterium	0	0	0.000191574	0.00012216	0.000243665	0.000243605	0.000191801	0	0	0.000244094	0.000436544	0.00052498	0	0	0	3.49186e-05	0	0	0	0	0.000157101	0.000156435	0.000123535	0	0	0	0.000139745	0.00022671	0.000314087	0	0	0	3.5292e-05	0.000192341	0.000349083	0.000174319	0	0	0	0	0	5.28681e-05	0.000246896	0.000226844	0.000209023	0	0.000104846
Enriched byJiangxi province	OTU_467	k__Bacteria;p__Chloroflexi;c__Anaerolineae;o__Anaerolineales;f__Anaerolineaceae;g__Ornatilinea	0	0	0	0.000104708	0.000174046	0	0	0	0	0	0.000122232	0.000122495	0	0	0.000140992	0	0	0	0	0	0	1.73816e-05	5.29437e-05	0	0	0	0	1.74392e-05	0	0	0	0	1.7646e-05	0	5.23624e-05	3.48639e-05	0	0	0	0	3.52305e-05	0	3.52709e-05	1.74496e-05	0.00012193	0	6.98971e-05
Enriched byJiangxi province	OTU_470	k__Bacteria;p__Proteobacteria;c__Betaproteobacteria;o__Rhodocyclales;f__Rhodocyclaceae;g__Methyloversatilis	0	0	0	0	0	1.74004e-05	0	0	0	0	1.74618e-05	0	0	0	0	0	1.75362e-05	0	0	3.53619e-05	3.49113e-05	0	0	0	0	0	0	0	1.74493e-05	0	0	0	0	0	3.49083e-05	0	0	0	0	0	0	0	0	1.74496e-05	8.70928e-05	0	0
Enriched byJiangxi province	OTU_4706	k__Bacteria;p__Chloroflexi;c__Anaerolineae;o__Anaerolineales;f__Anaerolineaceae;g__Thermomarinilinea	0	0	0	3.49028e-05	0.000104428	0	0	0	0	0	0.000471467	0.000192493	0	0	0	0	0	0	0	1.7681e-05	0	6.95265e-05	8.82394e-05	0	0	0	0	0.000104635	0	0	0	0	0	0	0.000122179	0.000174319	0	0	0	0	0	0	0	5.23487e-05	1.74186e-05	0	0.000629074
Enriched byJiangxi province	OTU_4741	k__Bacteria;p__Firmicutes;c__Bacilli;o__Bacillales;f__Bacillaceae 1;g__Bacillus	0	0	0	0	0	0	3.4873e-05	0	0	3.48705e-05	0	0	0	1.75405e-05	1.76239e-05	0	0	0	0	0	0	3.47633e-05	1.76479e-05	0	0	0	1.74682e-05	3.48784e-05	3.48985e-05	0	0	0	5.29381e-05	0	3.49083e-05	0	0	0	0	0	1.76152e-05	1.76227e-05	1.76354e-05	0	1.74186e-05	0	1.74743e-05
Enriched byJiangxi province	OTU_4882	k__Bacteria;p__Proteobacteria;c__Deltaproteobacteria;o__Syntrophobacterales;f__Syntrophaceae;g__Desulfomonile	0	0	0.00020899	0.00012216	0.000139237	0.000104402	0	0	0	0	0.000157156	8.74967e-05	0	0	0	6.98373e-05	0	0	0	0.000159129	0	0.000121671	0.000176479	0	0	0	0	5.23177e-05	0	0	0	0	0	0	0.000471262	0.000331207	0	0	0	0	0	0.000123359	7.05418e-05	0.000139597	0.00012193	0	0.000104846
Enriched byJiangxi province	OTU_4883	k__Archaea;p__Crenarchaeota;c__Thermoprotei;o__Desulfurococcales;f__Pyrodictiaceae;g__Pyrolobus	0	0	3.48317e-05	6.98056e-05	5.22139e-05	3.48008e-05	1.74365e-05	0	0	1.74353e-05	0.000174618	1.74993e-05	0	0	0	0	0	0	0	1.7681e-05	1.74557e-05	8.69082e-05	5.29437e-05	0	0	0	0	1.74392e-05	0	0	0	0	0	0.000122399	0.000157087	0.000139455	0	0	0	0	0	1.76227e-05	7.05418e-05	0.000104697	3.48371e-05	0	0.000139794
Enriched byJiangxi province	OTU_4884	k__Bacteria;p__Chloroflexi;c__Anaerolineae;o__Anaerolineales;f__Anaerolineaceae;g__Ornatilinea	0	0	0	5.23542e-05	5.22139e-05	0	0	0	0	0	0.000244465	0.00026249	0	0	0	0	0	0	0	0	0	0	0	0	0	0	0	0	0	0	0	0	1.7646e-05	0	0	1.74319e-05	0	0	0	0	0	0	0	1.74496e-05	0	0	0
Enriched byJiangxi province	OTU_497	k__Bacteria;p__Proteobacteria;c__Gammaproteobacteria;o__Chromatiales;f__Chromatiaceae;g__Nitrosococcus	0	0	0	0	0	0	0	0	0	0	0	0	0	0	0	0	0	0	0	0	0	0	0	0	0	0	0	0	0	0	0	0	0	0	0	0	0	0	0	0	0	0	0	0	0	0	0
Enriched byJiangxi province	OTU_500	k__Bacteria;p__Proteobacteria;c__Deltaproteobacteria;o__Syntrophorhabdaceae;f__Syntrophorhabdaceae;g__Syntrophorhabdus	0	0	6.96634e-05	0	1.74046e-05	8.70019e-05	0	0	0	0	3.49235e-05	1.74993e-05	0	0	0	0.000157134	0	0	0	0.00175042	0	0.000816937	0.000600028	0	0	0	0	0.000715008	1.74493e-05	0	0	0	0	5.24567e-05	0.000994886	0.000592686	0	0	0	0	0	3.52454e-05	0.00135793	0.000610735	0.000348371	0	0.000996033
Enriched byJiangxi province	OTU_5226	k__Bacteria;p__Chloroflexi;c__Caldilineae;o__Caldilineales;f__Caldilineaceae;g__Litorilinea	0	0	0	5.23542e-05	0.000104428	0	5.23095e-05	0	0	5.23058e-05	0	5.2498e-05	0	0	0.000405351	0	0	0	0	0.000106086	0.000174557	0.000156435	8.82394e-05	0	0	0	3.49363e-05	5.23177e-05	0.000122145	0	0	0	0.000141168	0	0.000139633	5.22958e-05	0	0	0	0	0.000158537	0	7.05418e-05	0.000104697	3.48371e-05	0	1.74743e-05
Enriched byJiangxi province	OTU_539	k__Bacteria;p__Proteobacteria;c__Alphaproteobacteria;o__Alphaproteobacteria_incertae_sedis;f__Rhizomicrobium;g__Rhizomicrobium	0	0	1.74158e-05	6.98056e-05	3.48092e-05	1.74004e-05	0	0	0	1.74353e-05	6.9847e-05	3.49987e-05	0	0	0	0	0	0	0	3.53619e-05	1.74557e-05	3.47633e-05	0	0	0	0	1.74682e-05	0.000104635	0	0	0	0	1.7646e-05	0	0.000157087	0	0	0	0	0	3.52305e-05	0	0.000105813	6.97983e-05	1.74186e-05	0	5.24228e-05
Enriched byJiangxi province	OTU_5460	k__Bacteria;p__Acidobacteria;c__Acidobacteria_Gp1;o__Gp1;f__Gp1;g__Gp1	0	0	0	0	3.48092e-05	1.74004e-05	3.4873e-05	0	0	0	6.9847e-05	0.000174993	0	0	0	0	0	0	0	0	0	1.73816e-05	1.76479e-05	0	0	0	0	1.74392e-05	1.74493e-05	0	0	0	0	0	5.23624e-05	5.22958e-05	0	0	0	0	0	0	0	5.23487e-05	8.70928e-05	0	3.49485e-05
Enriched byJiangxi province	OTU_554	k__Bacteria;p__Proteobacteria;c__Betaproteobacteria;o__Neisseriales;f__Neisseriaceae;g__Rivicola	0	0	0	0.000436285	0.000504734	3.48008e-05	0	0	0	1.74353e-05	0.000908011	0.000192493	0	0	0	0	0	0	0	0	3.49113e-05	0	3.52958e-05	0	0	0	0	0	0.00256504	0	0	0	0	0	0	3.48639e-05	0	0	0	0	0	0	0	0	0	0	1.74743e-05
Enriched byJiangxi province	OTU_557	k__Bacteria;p__Actinobacteria;c__Actinobacteria;o__Actinomycetales;f__Thermomonosporaceae;g__Actinoallomurus	0	0	0	3.49028e-05	1.74046e-05	0	0	0	0	0	0	1.74993e-05	0	0	0	0	0	0	0	0	1.74557e-05	1.73816e-05	1.76479e-05	0	0	0	5.24045e-05	0	0	0	0	0	1.7646e-05	0	0	3.48639e-05	0	0	0	0	0	0	0	0	0	0	0
Enriched byJiangxi province	OTU_559	k__Bacteria;p__Verrucomicrobia;c__Subdivision3;o__Subdivision3_genera_incertae_sedis;f__Subdivision3_genera_incertae_sedis;g__Subdivision3_genera_incertae_sedis	0	0	6.96634e-05	0.00120415	0.0011313	0.000121803	0.00136005	0	0	0.000418447	0.00110009	0.000664975	0	0	0.00114556	0.000139675	0	0	0	0.000106086	0.00239143	6.95265e-05	0.000123535	0	0	0	0.000698727	0.000505738	0.000802666	0	0	0	0.00171166	5.24567e-05	0.000139633	0.000174319	0	0	0	0	0.000352305	0.000140982	0.000317438	0.000104697	6.96743e-05	0	0.000524228
Enriched byJiangxi province	OTU_5654	k__Bacteria;p__Proteobacteria;c__Alphaproteobacteria;o__Rhodospirillales;f__Rhodospirillaceae;g__Nitrospirillum	0	0	0	1.74514e-05	0	0	0	0	0	0	0	0	0	0	0	0	0	0	0	0	0	0	0	0	0	0	0	0	0	0	0	0	0	0	0	0	0	0	0	0	0	0	0	0	0	0	0
Enriched byJiangxi province	OTU_5655	k__Bacteria;p__Actinobacteria;c__Actinobacteria;o__Solirubrobacterales;f__Conexibacteraceae;g__Conexibacter	0	0	0	0	3.48092e-05	0	3.4873e-05	0	0	3.48705e-05	0	0	0	0	0	0	0	0	0	1.7681e-05	6.98227e-05	1.73816e-05	0	0	0	0	0	0	1.74493e-05	0	0	0	1.7646e-05	0	3.49083e-05	0	0	0	0	0	0	0	0	1.74496e-05	1.74186e-05	0	0
Enriched byJiangxi province	OTU_567	k__Bacteria;p__Chloroflexi;c__Anaerolineae;o__Anaerolineales;f__Anaerolineaceae;g__Bellilinea	0	0	0	3.49028e-05	0	0	0	0	0	3.48705e-05	1.74618e-05	1.74993e-05	0	0	1.76239e-05	0	0	0	0	0.000495067	0	0.000451922	0.00024707	0	0	0	0	0.00163929	3.48985e-05	0	0	0	0	0	0.000488716	0.000610117	0	0	0	0	0	0	0.000299802	0.000296643	1.74186e-05	0	0.00370455
Enriched byJiangxi province	OTU_579	k__Bacteria;p__Verrucomicrobia;c__Subdivision3;o__Subdivision3_genera_incertae_sedis;f__Subdivision3_genera_incertae_sedis;g__Subdivision3_genera_incertae_sedis	0	1.75371e-05	0.00020899	0.000349028	0.00067878	0.000278406	0.000278984	0	0	0.000156917	0.00116994	0.00078747	0	0	0.000352479	0.000314268	0	0	0	0.000300576	8.72783e-05	0.0008517	0.000935338	0	0	0	3.49363e-05	0.0026682	0.000157043	0	0	0	0.000123522	0.000384683	0.00116943	0.00123767	0	0	0	0	7.0461e-05	0.000299586	0.00172827	0.00113422	0.000452883	0	0.00279588
Enriched byJiangxi province	OTU_585	k__Bacteria;p__Acidobacteria;c__Acidobacteria_Gp3;o__Gp3;f__Gp3;g__Gp3	0	0	0	6.98056e-05	0.000104428	0	1.74365e-05	0	0	3.48705e-05	0.000541315	0.000507481	0	0	0	0	0	0	0	8.84048e-05	0.000157101	8.69082e-05	1.76479e-05	0	0	0	0.00305693	6.97569e-05	3.48985e-05	0	0	0	0.000776425	0	5.23624e-05	0.000174319	0	0	0	0	0.000105691	0	0.000105813	5.23487e-05	5.22557e-05	0	5.24228e-05
Enriched byJiangxi province	OTU_591	k__Bacteria;p__Proteobacteria;c__Betaproteobacteria;o__Burkholderiales;f__Oxalobacteraceae;g__Oxalobacter	0	0	0.000121911	0.00204181	0.0117829	1.74004e-05	0.00374884	0	0	0.00338244	0.0260879	0.0163969	0	0	0.000281983	0	0	0	0	0.000229853	0.0047654	0.000608357	0.00236482	0	0	0	0.00202631	6.97569e-05	0.0083931	0	0	0	0.000511735	0	0.0046428	0.00134226	1.75334e-05	0	0	0	0.00264229	0	0.000352709	0.000855029	0.00374499	0	0.000104846
Enriched byJiangxi province	OTU_602	k__Bacteria;p__Chloroflexi;c__Anaerolineae;o__Anaerolineales;f__Anaerolineaceae;g__Longilinea	0	0	0	0	0	0	0	0	0	0	0	0	0	0	0	0	0	0	0	1.7681e-05	0	1.73816e-05	0	0	0	0	0	0	0	0	0	0	0	0	1.74541e-05	1.74319e-05	0	0	0	0	0	0	0	0	0	0	0
Enriched byJiangxi province	OTU_603	k__Bacteria;p__Chloroflexi;c__Anaerolineae;o__Anaerolineales;f__Anaerolineaceae;g__Leptolinea	0	0	0	0	0	0	0	0	0	0	3.49235e-05	1.74993e-05	0	0	0	0	0	0	0	0	0	0	0	0	0	0	0	1.74392e-05	0	0	0	0	0	0	0	0	0	0	0	0	0	0	0	0	0	0	5.24228e-05
Enriched byJiangxi province	OTU_604	k__Bacteria;p__Chloroflexi;c__Anaerolineae;o__Anaerolineales;f__Anaerolineaceae;g__Ornatilinea	0	0	0	0.000157063	0.000104428	0	0	0	0	0	0.000122232	0.000297489	0	0	0	0	0	0	0	1.7681e-05	0	6.95265e-05	0	0	0	0	0	3.48784e-05	0	0	0	0	1.7646e-05	0	0	0	0	0	0	0	0	0	0.000123448	0	0	0	3.49485e-05
Enriched byJiangxi province	OTU_605	k__Bacteria;p__Acidobacteria;c__Acidobacteria_Gp1;o__Candidatus Koribacter;f__Candidatus Koribacter;g__Candidatus Koribacter	0	0	0	0.000436285	0.000696185	1.74004e-05	0.000470785	0	0	0.000854328	0.00106517	0.00103246	0	0	0.000916445	0	0	0	0	0	0.000907694	5.21449e-05	1.76479e-05	0	0	0	0.00066379	0	0.00115165	0	0	0	0.00105876	0	3.49083e-05	0	0	0	0	0	0.000193768	0	1.76354e-05	0	1.74186e-05	0	0
Enriched byJiangxi province	OTU_6141	k__Bacteria;p__Acidobacteria;c__Acidobacteria_Gp18;o__Gp18;f__Gp18;g__Gp18	0	0	0.000191574	0.00062825	0.000887636	0.000208805	8.71824e-05	0	0	0.000348705	0.000646085	0.000594978	0	0	0	0	0	0	0	1.7681e-05	0.000192012	0.000903845	0.000494141	0	0	0	0	0.000139514	0.000523478	0	0	0	0	8.74279e-05	0.000855253	0.00111564	0	0	0	0	0	0	3.52709e-05	0.00116912	0.000557394	0	0.00012232
Enriched byJiangxi province	OTU_622	k__Bacteria;p__Chloroflexi;c__Anaerolineae;o__Anaerolineales;f__Anaerolineaceae;g__Ornatilinea	0	0	0.00062697	0.00401382	0.00456001	0.000330607	0.00263291	1.75411e-05	0	0.00442856	0.00577984	0.00593228	0	0	0.00422975	0.000366646	1.75362e-05	0	0	0.000123767	0.00429409	0.00154697	0.000635324	0	0	0	0.000524045	0.00397614	0.00392608	0	0	0	0.00254103	0.000716909	0.0016756	0.0012551	0	0	0	0	0.00070461	0.000105736	0.000564334	0.00143086	0.000836091	0	0.00295315
Enriched byJiangxi province	OTU_640	k__Archaea;p__Thaumarchaeota;c__Nitrososphaerales;o__Nitrososphaerales;f__Nitrososphaeraceae;g__Nitrososphaera	0	0	0	0	0	1.74004e-05	0	0	0	0	1.74618e-05	0	0	0	0	0	0	0	0	0	0	0	0	0	0	0	0	0	0	0	0	0	0	0	1.74541e-05	0	0	0	0	0	0	0	0	0	0	0	0
Enriched byJiangxi province	OTU_658	k__Bacteria;p__Chloroflexi;c__Anaerolineae;o__Anaerolineales;f__Anaerolineaceae;g__Ornatilinea	0	0	0	0	0	0	0	0	0	0	1.74618e-05	3.49987e-05	0	0	0	0	0	0	0	0	0	0	0	0	0	0	0	0	0	0	0	0	0	0	1.74541e-05	0	0	0	0	0	1.76152e-05	0	0	0	0	0	6.98971e-05
Enriched byJiangxi province	OTU_659	k__Bacteria;p__Actinobacteria;c__Actinobacteria;o__Gaiellales;f__Gaiellaceae;g__Gaiella	0	0	0	0.000471188	0.000330688	1.74004e-05	5.23095e-05	0	0	5.23058e-05	0.000331773	0.000384986	0	0	0.000211487	0	0	0	0	0.00017681	6.98227e-05	0.000260724	0.000141183	0	0	0	0.000209618	1.74392e-05	3.48985e-05	0	0	0	0.000282336	0	0.000191996	0.000244047	0	0	0	0	7.0461e-05	0	0.000211625	5.23487e-05	0.000383209	0	6.98971e-05
Enriched byJiangxi province	OTU_6717	k__Bacteria;p__Acidobacteria;c__Acidobacteria_Gp1;o__Gp1;f__Gp1;g__Gp1	0	0	0	0.000453736	0.000626566	0	0.000313857	0	0	0.000645105	0.000663547	0.000647476	0	0	0.000334855	0	0	0	0	0	0.000890239	6.95265e-05	0.000123535	0	0	0	5.24045e-05	0	0.000401333	0	0	0	0.000335274	0	0.000139633	0.000174319	0	0	0	0	0.000105691	0	0	8.72479e-05	8.70928e-05	0	1.74743e-05
Enriched byJiangxi province	OTU_6740	k__Bacteria;p__Acidobacteria;c__Acidobacteria_Gp1;o__Gp1;f__Gp1;g__Gp1	0	0	0	0.00012216	5.22139e-05	0	0	0	0	0	0.000209541	0.000174993	0	0	0	0	0	0	0	0	0	1.73816e-05	0	0	0	0	0	0	0	0	0	0	0	0	1.74541e-05	1.74319e-05	0	0	0	0	0	0	1.76354e-05	3.48991e-05	0	0	1.74743e-05
Enriched byJiangxi province	OTU_6743	k__Bacteria;p__Acidobacteria;c__Acidobacteria_Gp6;o__Gp6;f__Gp6;g__Gp6	0	0	0	0	0	0	0	0	0	0	0	0	0	0	1.76239e-05	0	0	0	0	0	0	0	0	0	0	0	0	0	0	0	0	0	0	0	0	0	0	0	0	0	0	0	0	0	0	0	0
Enriched byJiangxi province	OTU_6761	k__Bacteria;p__Acidobacteria;c__Acidobacteria_Gp23;o__Thermoanaerobaculum;f__Thermoanaerobaculum;g__Thermoanaerobaculum	0	0	0	0	0	0	0	0	0	0	0	0	0	0	0	0	0	0	0	0	0	0	0	0	0	0	0	0	0	0	0	0	0	0	0	0	0	0	0	0	0	0	0	1.74496e-05	0	0	1.74743e-05
Enriched byJiangxi province	OTU_677	k__Bacteria;p__Firmicutes;c__Bacilli;o__Bacillales;f__Thermoactinomycetaceae 1;g__Salinithrix	0	0	0	0.00106454	0.00102687	0	6.9746e-05	0	0	5.23058e-05	0.00157156	0.00164494	0	0	0.000687334	0	1.75362e-05	0	0	0.00175042	3.49113e-05	0.000486686	0.000229423	0	0	0	0.000139745	0.000819644	6.97971e-05	0	0	0	0.000158814	0	0.000593441	0.000470662	0	0	0	0	0.000387535	0	0.00123448	0.000645634	0.000191604	0	0.000978559
Enriched byJiangxi province	OTU_6784	k__Bacteria;p__Verrucomicrobia;c__Subdivision3;o__Subdivision3_genera_incertae_sedis;f__Subdivision3_genera_incertae_sedis;g__Subdivision3_genera_incertae_sedis	0	0	0.00020899	0.000191965	0.000278474	0.000174004	0.000174365	0	0	0.000174353	0.000523853	0.000332488	0	0	1.76239e-05	0.000122215	0	0	0	5.30429e-05	0.000279291	0.000417159	0.00024707	0	0	0	3.49363e-05	0.000296467	8.72463e-05	0	0	0	3.5292e-05	0.000244798	0.000331629	0.000383502	0	0	0	0	1.76152e-05	1.76227e-05	0.000123448	0.00040134	0.00024386	0	0.000681496
Enriched byJiangxi province	OTU_6888	k__Bacteria;p__Proteobacteria;c__Deltaproteobacteria;o__Syntrophobacterales;f__Syntrophaceae;g__Desulfomonile	0	0	0.000348317	3.49028e-05	5.22139e-05	0.000243605	3.4873e-05	0	0	6.97411e-05	8.73088e-05	3.49987e-05	0	0	0	0.000960263	0	0	0	0.00189186	0	0.000451922	0.000264718	0	0	0	0	0.000610373	6.97971e-05	0	0	0	0	0.000559538	0.000820345	0.000435798	0	0	0	0	1.76152e-05	0.000898758	0.000828866	0.000645634	0.000139349	0	0.000943611
Enriched byJiangxi province	OTU_7590	k__Bacteria;p__Acidobacteria;c__Acidobacteria_Gp2;o__Gp2;f__Gp2;g__Gp2	0	0	0	0	0	0	5.23095e-05	0	0	1.74353e-05	0	0	0	0	0	0	0	0	0	0	1.74557e-05	0	1.76479e-05	0	0	0	0	0	0	0	0	0	0	0	0	0	0	0	0	0	0	0	0	0	3.48371e-05	0	0
Enriched byJiangxi province	OTU_7596	k__Bacteria;p__Verrucomicrobia;c__Subdivision3;o__Subdivision3_genera_incertae_sedis;f__Subdivision3_genera_incertae_sedis;g__Subdivision3_genera_incertae_sedis	0	0	0.000505059	0.00139611	0.00116611	0.00046981	0.000627714	0	0	0.000540493	0.00148425	0.00206492	0	0	1.76239e-05	0.000104756	0	0	0	0	0.000977517	0.000434541	0.000441197	0	0	0	1.74682e-05	5.23177e-05	0.000645623	0	0	0	0	0.000437139	0.000541078	0.00045323	0	0	0	0	0	3.52454e-05	0.000123448	0.000558386	0.00073158	0	0.000157268
Enriched byJiangxi province	OTU_7607	k__Bacteria;p__Proteobacteria;c__Deltaproteobacteria;o__Desulfuromonadales;f__Geobacteraceae;g__Geobacter	0	0	8.70792e-05	0.000383931	0.000330688	3.48008e-05	0.000104619	0	0	0.000261529	0.000541315	0.000629976	0	0	3.52479e-05	3.49186e-05	0	0	0	0.000141448	0.000296746	0.000278106	0.000158831	0	0	0	8.73408e-05	0.000139514	0.000122145	0	0	0	3.5292e-05	1.74856e-05	0.000314175	0.000261479	0	0	0	0	0.000140922	0	0.000352709	0.000366441	0.000156767	0	0.000157268
Enriched byJiangxi province	OTU_77	k__Bacteria;p__Chloroflexi;c__Anaerolineae;o__Anaerolineales;f__Anaerolineaceae;g__Thermomarinilinea	0	0	0	0.000157063	0.00022626	1.74004e-05	0	0	0	0	0.000733394	0.00054248	0	0	1.76239e-05	3.49186e-05	0	0	0	0.00113158	0	0.00196412	0.000970634	0	0	0	0	0.00350528	5.23478e-05	0	0	0	0	0	0.00314175	0.00254506	1.75334e-05	0	0	0	0	3.52454e-05	0.00181645	0.00160536	0.00048772	0	0.0107292
Enriched byJiangxi province	OTU_782	k__Bacteria;p__Acidobacteria;c__Acidobacteria_Gp2;o__Gp2;f__Gp2;g__Gp2	0	0	0	0	0	0	0	0	0	3.48705e-05	0	0	0	0	0	0	0	0	0	0	1.74557e-05	0	0	0	0	0	3.49363e-05	0	0	0	0	0	0.000105876	0	0	3.48639e-05	0	0	0	0	0	0	0	0	0	0	0
Enriched byJiangxi province	OTU_783	k__Bacteria;p__Acidobacteria;c__Acidobacteria_Gp1;o__Gp1;f__Gp1;g__Gp1	0	0	0	0.000314125	0.000174046	0	3.4873e-05	0	0	6.97411e-05	0.000523853	0.000419984	0	0	0.000193863	0	0	0	0	1.7681e-05	0.000226924	5.21449e-05	3.52958e-05	0	0	0	0.000122277	0	0.000139594	0	0	0	0.000141168	0	5.23624e-05	5.22958e-05	0	0	0	0	3.52305e-05	0	0	0	0.000174186	0	1.74743e-05
Enriched byJiangxi province	OTU_787	k__Bacteria;p__Chloroflexi;c__Anaerolineae;o__Anaerolineales;f__Anaerolineaceae;g__Longilinea	0	0	1.74158e-05	0.00104708	0.000783208	0	0	0	0	6.97411e-05	0.000942935	0.000874967	0	0	0.000546342	0	0	0	0	0	1.74557e-05	0.000434541	0.000370606	0	0	0	1.74682e-05	0.000488298	5.23478e-05	0	0	0	0	0	0.00080289	0.000488094	0	0	0	0	1.76152e-05	0	7.05418e-05	0.000226844	6.96743e-05	0	0.000332011
Enriched byJiangxi province	OTU_7930	k__Bacteria;p__Proteobacteria;c__Betaproteobacteria;o__Gallionellales;f__Gallionellaceae;g__Sideroxydans	0	0	0.000104495	0.000139611	0.000313283	0.000261006	6.9746e-05	0	0	0.000122047	0.000314312	0.000507481	0	0	0.000528718	0.000122215	0	0	0	0.000831005	0.0015361	0.000886463	0.00171185	0	0	0	0.00214858	0.000209271	0.000314087	0	0	0	0.000158814	0.000122399	0.00144869	0.00315518	0	0	0	0	0.00128591	7.04908e-05	0.000352709	0.000697983	0.00181153	0	0.000471805
Enriched byJiangxi province	OTU_795	k__Bacteria;p__Chloroflexi;c__Anaerolineae;o__Anaerolineales;f__Anaerolineaceae;g__Leptolinea	0	0	0	8.7257e-05	0.000104428	0	0	0	0	0	0.000523853	0.000612477	0	0	0	0	0	0	0	0	0	0	5.29437e-05	0	0	0	0	0	0	0	0	0	0	0	1.74541e-05	0	0	0	0	0	0	0	0	0	0	0	5.24228e-05
Enriched byJiangxi province	OTU_810	k__Archaea;p__Crenarchaeota;c__Thermoprotei;o__Desulfurococcales;f__Desulfurococcaceae;g__Thermosphaera	0	0	3.48317e-05	6.98056e-05	0.000104428	0.000191404	0.000104619	0	0	0.000209223	0.000261926	0.000314988	0	0	0.000334855	0.000122215	0	0	0	0.000123767	0.000192012	0.000521449	0.000264718	0	0	0	1.74682e-05	0.000383663	0.000348985	0	0	0	0.00017646	0.000244798	0.000785436	0.000400934	0	0	0	0	1.76152e-05	0.00019385	0.000423251	0.000540937	0.00024386	0	0.000314537
Enriched byJiangxi province	OTU_811	k__Bacteria;p__Acidobacteria;c__Acidobacteria_Gp1;o__Gp1;f__Gp1;g__Gp1	0	0	3.48317e-05	8.7257e-05	0.000139237	8.70019e-05	0	0	0	0	0.000244465	0.000227491	0	0	0.000193863	0.000209512	0	0	0	1.7681e-05	3.49113e-05	0	3.52958e-05	0	0	0	0	1.74392e-05	1.74493e-05	0	0	0	0	0.000209827	6.98166e-05	5.22958e-05	0	0	0	0	0	0.000176227	3.52709e-05	1.74496e-05	6.96743e-05	0	0.000384434
Enriched byJiangxi province	OTU_815	k__Bacteria;p__Acidobacteria;c__Acidobacteria_Gp1;o__Gp1;f__Gp1;g__Gp1	0	0	0	0.000471188	0.000504734	0	0.000122055	0	0	0.000313835	0.00106517	0.00194243	0	0	0.000317231	0	0	0	0	0	0.000663315	3.47633e-05	5.29437e-05	0	0	0	5.24045e-05	0	8.72463e-05	0	0	0	3.5292e-05	0	6.98166e-05	3.48639e-05	0	0	0	0	0	0	0	5.23487e-05	1.74186e-05	0	1.74743e-05
Enriched byJiangxi province	OTU_82	k__Bacteria;p__Proteobacteria;c__Alphaproteobacteria;o__Rhizobiales;f__Methylocystaceae;g__Methylocystis	0	0	0.00083596	0.00153572	0.00109649	0.000661215	0.000889261	0	0	0.000679976	0.00183348	0.00145245	0	0	0.00135704	0.00101264	3.50723e-05	3.50809e-05	1.75402e-05	0.00323562	0.000680771	0.00133839	0.00215304	0	0	0	0.00206124	0.00212759	0.000296638	0	0	0	0.00194106	0.00103165	0.00191996	0.00127253	0	0	0	0	0.00170868	0.000951626	0.00232788	0.0019369	0.00142832	0	0.000908662
Enriched byJiangxi province	OTU_836	k__Bacteria;p__Acidobacteria;c__Acidobacteria_Gp18;o__Gp18;f__Gp18;g__Gp18	0	0	0.000365733	0.00120415	0.00153161	0.000591613	0.000191801	0	0	0.000278964	0.00134456	0.00136495	0	0	0.00109268	0.000331727	0	0	0	0.000495067	0.00040148	0.00187722	0.00123535	0	0	0	0.000401768	0.00289491	0.000331536	0	0	0	0.000441151	0.00152124	0.00185014	0.0016909	0	0	0	0	0.000211383	0.000246718	0.000634876	0.00151811	0.000992858	0	0.00297063
Enriched byJiangxi province	OTU_848	k__Bacteria;p__Chloroflexi;c__Anaerolineae;o__Anaerolineales;f__Anaerolineaceae;g__Thermomarinilinea	0	0	0	0	0	0	0	0	0	0	0	0	0	0	0	0	0	0	0	0	1.74557e-05	0	0	0	0	0	0	0	1.74493e-05	0	0	0	0	0	0	0	0	0	0	0	0	0	0	0	0	0	0
Enriched byJiangxi province	OTU_854	k__Bacteria;p__Chloroflexi;c__Anaerolineae;o__Anaerolineales;f__Anaerolineaceae;g__Ornatilinea	0	0	0	1.74514e-05	1.74046e-05	0	0	0	0	0	8.73088e-05	5.2498e-05	0	0	0	0	1.75362e-05	0	0	3.53619e-05	0	5.21449e-05	3.52958e-05	0	0	0	0	0.000122075	0	0	0	0	0	0	3.49083e-05	3.48639e-05	0	0	0	0	0	0	1.76354e-05	0	0	0	0.000174743
Enriched byJiangxi province	OTU_866	k__Bacteria;p__Proteobacteria;c__Deltaproteobacteria;o__Myxococcales;f__Cystobacteraceae;g__Anaeromyxobacter	0	0	1.74158e-05	1.74514e-05	1.74046e-05	3.48008e-05	3.4873e-05	0	0	0	3.49235e-05	1.74993e-05	0	0	0	8.72966e-05	0	0	0	0.000954772	0	0.000330251	0.000441197	0	0	0	0	0.000592934	0	0	0	0	0	3.49711e-05	0.000244358	0.000418366	0	0	0	0	0	1.76227e-05	0.000687782	0.000261744	0.000505138	0	0.000454331
Enriched byJiangxi province	OTU_8778	k__Bacteria;p__Proteobacteria;c__Gammaproteobacteria;o__Xanthomonadales;f__Sinobacteraceae;g__Povalibacter	0	0	0.000174158	0.000104708	5.22139e-05	5.22011e-05	1.74365e-05	0	0	5.23058e-05	6.9847e-05	6.99974e-05	0	0	0	0	1.75362e-05	0	0	0	0.000226924	5.21449e-05	0.000264718	0	0	0	0	0	6.97971e-05	0	0	0	0	1.74856e-05	0.000174541	0.000122023	1.75334e-05	0	0	0	0	0	0	0.000122147	8.70928e-05	0	0
Enriched byJiangxi province	OTU_8831	k__Bacteria;p__Nitrospirae;c__Nitrospira;o__Nitrospirales;f__Nitrospiraceae;g__Thermodesulfovibrio	0	0	0	0	0	0	0	0	0	0	1.74618e-05	5.2498e-05	0	0	1.76239e-05	0	0	0	0	0	0	0	0	0	0	0	0	0	0	0	0	0	0	0	0	0	0	0	0	0	0	0	0	0	0	0	0
Enriched byJiangxi province	OTU_89	k__Bacteria;p__Nitrospirae;c__Nitrospira;o__Nitrospirales;f__Nitrospiraceae;g__Thermodesulfovibrio	0	0	0	0.000558445	0.000243665	0	1.74365e-05	0	0	0	0.000663547	0.000769971	0	0	3.52479e-05	1.74593e-05	0	0	0	0.00266983	5.2367e-05	0.000921226	0.000564732	0	0	0	5.24045e-05	0.00102891	3.48985e-05	0	0	0	0	0	0.000820345	0.000941324	0	0	0	0	1.76152e-05	0	0.00185172	0.000558386	0.000330953	0	0.00162511
Enriched byJiangxi province	OTU_8938	k__Bacteria;p__Cyanobacteria;c__Chloroplast;o__Chloroplast;f__Chloroplast;g__Bacillariophyta	0	0	0.000243822	0.000366479	6.96185e-05	8.70019e-05	0.000592841	0	0	0.000104612	0.000331773	0.000629976	0	0	0	1.74593e-05	0	0	0	0	1.74557e-05	6.95265e-05	0.0020648	0	0	0	0	5.23177e-05	0	0	0	0	0	1.74856e-05	0.00020945	0.000610117	0	0	0	0	0	1.76227e-05	3.52709e-05	0.000226844	0.000592231	0	5.24228e-05
Enriched byJiangxi province	OTU_895	k__Bacteria;p__Acidobacteria;c__Acidobacteria_Gp3;o__Gp3;f__Gp3;g__Gp3	0	1.75371e-05	1.74158e-05	0.000488639	0.000313283	0	3.4873e-05	0	0	3.48705e-05	0.000279388	0.000612477	0	0	0.000352479	0	0	0	0	0.000265214	0.000209468	6.95265e-05	8.82394e-05	0	0	0	5.24045e-05	5.23177e-05	0.000139594	0	0	0	0	0	0.000191996	0.000191751	0	0	0	0	0.000246613	0	0.000211625	0.000122147	3.48371e-05	0	8.73713e-05
Enriched byJiangxi province	OTU_915	k__Bacteria;p__Ignavibacteriae;c__Ignavibacteria;o__Ignavibacteriales;f__Ignavibacteriaceae;g__Ignavibacterium	0	0	0	0.000261771	0.000504734	1.74004e-05	5.23095e-05	0	0	0	0.000908011	0.000909966	0	0	0	0	0	0	0	0.000495067	1.74557e-05	0.000295488	0.000141183	0	0	0	1.74682e-05	0.000279028	0	0	0	0	0	0	0.000226904	0.000191751	0	0	0	0	7.0461e-05	0	0.000546699	0.000314092	3.48371e-05	0	0.000436857
Enriched byJiangxi province	OTU_9237	k__Bacteria;p__Chloroflexi;c__Anaerolineae;o__Anaerolineales;f__Anaerolineaceae;g__Ornatilinea	0	0	3.48317e-05	0.00075041	0.000852827	8.70019e-05	0.000278984	0	0	0.000366141	0.000715932	0.00108496	0	0	7.04958e-05	3.49186e-05	0	0	0	0	0.000488759	0.000434541	0.000123535	0	0	0	0	0.000505738	0.000348985	0	0	0	1.7646e-05	3.49711e-05	0.000663257	0.00036607	0	0	0	0	1.76152e-05	1.76227e-05	3.52709e-05	0.000331542	0.000139349	0	0.000401908
Enriched byJiangxi province	OTU_928	k__Bacteria;p__Chloroflexi;c__Caldilineae;o__Caldilineales;f__Caldilineaceae;g__Litorilinea	0	0	0	0	0	0	0	0	0	0	0	1.74993e-05	0	0	0	0	0	0	0	0.000123767	0	0	3.52958e-05	0	0	0	0	0	0	0	0	0	0	0	1.74541e-05	3.48639e-05	0	0	0	0	0	0	0.000141084	0	1.74186e-05	0	0.0012931
Enriched byJiangxi province	OTU_941	k__Bacteria;p__Acidobacteria;c__Acidobacteria_Gp3;o__Gp3;f__Gp3;g__Gp3	0	0	0	0.000157063	0.000104428	0	0	0	0	0	0.000366697	0.000139995	0	0	0.000123368	0	0	0	0	0.000123767	5.2367e-05	0.000191198	0.000229423	0	0	0	1.74682e-05	5.23177e-05	3.48985e-05	0	0	0	0	0	0.000331629	0.000209183	0	0	0	0	0	0	0.000176354	0.000139597	0.000104511	0	6.98971e-05
Enriched byJiangxi province	OTU_957	k__Bacteria;p__Proteobacteria;c__Alphaproteobacteria;o__Rhizobiales;f__Hyphomicrobiaceae;g__Rhodoplanes	0	0	0.00238597	0.00167533	0.00175787	0.00323647	0.0012903	0	0	0.000749717	0.000820703	0.000927465	0	0	0.000722582	0.000471402	0	0	0	0.000229853	0.00134409	0.000799555	0.00130594	0	0	0	0.000244554	0.000209271	0.000855014	0	0	0	0.000194106	0.000524567	0.000750528	0.000958756	0	0	0	0	0.000440381	0.00019385	0.00019399	0.00143086	0.00130639	0	0.000139794
Enriched byJiangxi province	OTU_988	k__Bacteria;p__Verrucomicrobia;c__Subdivision3;o__Subdivision3_genera_incertae_sedis;f__Subdivision3_genera_incertae_sedis;g__Subdivision3_genera_incertae_sedis	0	0	0.000156743	0.000436285	0.00045252	0.000208805	0.000505658	0	0	0.000401011	0.000715932	0.000472482	0	0	0.00207962	0.000576158	0	0	0	0.000141448	0.000872783	0.000451922	0.000441197	0	0	0	0.000489109	0.00122075	0.000907362	0	0	0	0.00109405	0.000646966	0.000401445	0.000435798	0	0	0	0	0.000440381	0.000775399	0.000881772	0.000558386	0.000296116	0	0.00145036
Enriched byJiangxi province	OTU_991	k__Bacteria;p__Acidobacteria;c__Acidobacteria_Gp7;o__Gp7;f__Gp7;g__Gp7	0	0	0.000191574	0.000331577	0.000469925	0.000174004	0.000383603	0	0	0.000401011	0.000192079	0.000192493	0	0	0.000317231	0.000122215	0	0	0	0.00199795	0.000541126	0.000816937	0.00067062	0	0	0	0.00132758	0.000174392	0.000348985	1.75309e-05	0	0	0.00026469	0.000367197	0.00080289	0.00116794	0	0	0	0	0.000352305	3.52454e-05	0.000211625	0.000715432	0.00158509	0	0.000297063
[truncated: 62 more columns]

## Sheet: Table S6
Table S6. The KEGG pathways significantly enriched in rice seed and rhizosphere soil microbiota based on PICRUSt prediction.
KO ID	logFC	logCPM	PValue	FDR	level	KEGG levels 1	KEGG levels 2	KEGG levels 3	Rhizosphere enriched	Seed enriched	JB428	JR3	JR6	JR2	JS2	JS1	SG12S	SrNK10	SrHB4	SrHB2	SrHB5	SrWC8	SrWC3	SrWC1	SrNK9	SSHB1	SrNK6	SSHB4	SSNK9	SSWC3	SSNK10	SSWC8	SSWC1	SSJB2	SSJB9	SSHB6	SSNK6	ricesoil06b	ricesoil08b	ricesoil01b	ricesoil12b	ricesoil02b	ricesoil05b	ricesoil09b	ricesoil19b	ricesoil04b	ricesoil21b	ricesoil17b	ricesoil14b
KE222	-1.958	11.042	0	0	Depleted	Environmental Information Processing	Membrane Transport	Phosphotransferase system PTS	0.1	0.338	0.098	0.109	0.093	0.114	0.112	0.101	0.09	0.111	0.09	0.107	0.088	0.099	0.111	0.116	0.114	0.094	0.099	0.09	0.091	0.092	0.102	0.092	0.105	0.094	0.091	0.09	0.09	0.093	0.084	0.095	0.085	0.102	0.089	0.096	0.106	0.103	0.106	0.096	0.104
KE197	-0.824	13.613	0	0	Depleted	Unclassified	Cellular Processes and Signaling	Other ionRice seedcoupled transporters	0.997	1.544	1.039	0.931	0.926	0.962	0.932	0.989	0.991	1.03	0.999	1.007	1.01	1.019	1.009	1.01	1.044	1.001	1.017	1.002	1.011	0.998	1.03	1.018	1.031	1.034	0.986	1.005	0.984	0.989	0.985	1.018	0.977	1.051	0.98	0.984	0.983	1.039	1	0.986	1
KE124	-0.774	12.305	0	0	Depleted	Metabolism	Metabolism of Other Amino Acids	Glutathione metabolism	0.411	0.615	0.429	0.392	0.385	0.394	0.387	0.421	0.419	0.421	0.413	0.366	0.421	0.409	0.402	0.402	0.424	0.368	0.4	0.408	0.424	0.407	0.425	0.438	0.446	0.443	0.407	0.422	0.401	0.387	0.388	0.456	0.361	0.426	0.451	0.424	0.412	0.446	0.428	0.405	0.431
KE5	-1.099	7.942	2.01638239363049e-316	6.19029394943374e-315	Depleted	NA	NA	NA	0.017	0.033	0.017	0.018	0.018	0.019	0.019	0.019	0.017	0.016	0.016	0.017	0.017	0.017	0.018	0.017	0.019	0.017	0.017	0.017	0.016	0.016	0.016	0.016	0.016	0.017	0.017	0.017	0.016	0.018	0.019	0.017	0.019	0.018	0.017	0.017	0.021	0.016	0.016	0.016	0.015
KE114	-0.676	14.325	2.88049e-298	8.0392e-297	Depleted	Unclassified	Poorly Characterized	Function unknown	1.73	2.413	1.742	1.679	1.729	1.774	1.748	1.755	1.728	1.751	1.73	1.854	1.7	1.715	1.73	1.713	1.753	1.843	1.767	1.743	1.704	1.716	1.741	1.752	1.767	1.758	1.734	1.698	1.77	1.64	1.639	1.698	1.617	1.703	1.716	1.646	1.69	1.716	1.881	1.864	1.674
KE208	-0.589	9.445	2.20649e-296	5.64493e-295	Depleted	NA	NA	NA	0.061	0.08	0.065	0.06	0.057	0.061	0.062	0.061	0.062	0.061	0.06	0.058	0.06	0.061	0.061	0.06	0.06	0.058	0.061	0.06	0.059	0.061	0.061	0.062	0.064	0.063	0.061	0.06	0.06	0.06	0.058	0.064	0.059	0.06	0.057	0.061	0.058	0.061	0.064	0.063	0.061
KE215	-1.908	9.701	1.87817e-292	4.43538e-291	Depleted	NA	NA	NA	0.04	0.132	0.043	0.038	0.041	0.044	0.043	0.043	0.04	0.041	0.04	0.045	0.035	0.041	0.042	0.041	0.047	0.045	0.043	0.039	0.034	0.039	0.04	0.044	0.046	0.047	0.043	0.038	0.046	0.032	0.027	0.049	0.03	0.035	0.059	0.038	0.037	0.037	0.046	0.043	0.041
KE2	-0.544	15.306	3.28868e-289	7.2116e-288	Depleted	Environmental Information Processing	Membrane Transport	ABC transporters	3.585	4.569	3.46	3.79	3.623	3.54	3.715	3.437	3.473	3.492	3.492	3.426	3.516	3.475	3.491	3.505	3.637	3.406	3.46	3.4	3.505	3.376	3.551	3.416	3.446	3.555	3.498	3.634	3.398	3.809	3.617	3.72	3.781	3.58	3.714	3.981	3.804	3.55	3.336	3.401	3.436
KE231	-0.694	12.64	3.42687e-275	7.01367e-274	Depleted	Unclassified	Cellular Processes and Signaling	Pores ion channels	0.534	0.757	0.567	0.481	0.517	0.531	0.513	0.548	0.539	0.56	0.535	0.562	0.511	0.555	0.537	0.54	0.535	0.563	0.55	0.544	0.529	0.555	0.546	0.581	0.588	0.564	0.546	0.501	0.567	0.484	0.471	0.577	0.465	0.521	0.576	0.475	0.488	0.555	0.646	0.605	0.587
KE175	-0.484	11.129	1.99785e-260	3.83338e-259	Depleted	Unclassified	Metabolism	Metabolism of cofactors and vitamins	0.203	0.248	0.205	0.202	0.205	0.209	0.207	0.207	0.203	0.209	0.2	0.205	0.202	0.199	0.2	0.198	0.202	0.205	0.202	0.201	0.203	0.201	0.207	0.208	0.21	0.205	0.198	0.204	0.202	0.19	0.192	0.2	0.186	0.197	0.196	0.199	0.204	0.205	0.215	0.211	0.197
KE33	-1.12	9.888	2.35347e-250	4.25008e-249	Depleted	Unclassified	Metabolism	Biosynthesis and biodegradation of secondary metabolites	0.067	0.127	0.069	0.066	0.069	0.064	0.065	0.064	0.065	0.072	0.067	0.063	0.066	0.068	0.067	0.068	0.074	0.065	0.068	0.064	0.069	0.064	0.071	0.071	0.072	0.073	0.063	0.069	0.063	0.06	0.065	0.071	0.054	0.069	0.073	0.07	0.066	0.072	0.069	0.06	0.065
KE15	-1.107	9.087	1.01283e-238	1.72744e-237	Depleted	NA	NA	NA	0.039	0.073	0.041	0.037	0.034	0.036	0.036	0.04	0.039	0.038	0.035	0.034	0.037	0.037	0.037	0.037	0.04	0.033	0.036	0.034	0.039	0.035	0.039	0.039	0.041	0.043	0.036	0.037	0.034	0.034	0.035	0.044	0.029	0.043	0.038	0.041	0.041	0.045	0.053	0.044	0.041
KE129	-0.299	13.266	1.79741e-206	2.75902e-205	Depleted	Metabolism	Amino Acid Metabolism	Glycine serine and threonine metabolism	0.949	1.022	0.97	0.936	0.911	0.929	0.922	0.973	0.974	0.935	0.946	0.905	0.971	0.936	0.934	0.933	0.969	0.903	0.945	0.945	0.967	0.933	0.949	0.946	0.938	0.975	0.949	0.977	0.938	0.931	0.957	0.977	0.943	0.976	0.978	0.995	0.973	0.968	0.902	0.922	0.912
KE24	-5.272	7.564	6.03691e-206	8.82538e-205	Depleted	NA	NA	NA	0.001	0.039	0.001	0.001	0.001	0.002	0.001	0.002	0.001	0.002	0.001	0.001	0.001	0.001	0.002	0.001	0.003	0.001	0.001	0.001	0.001	0.002	0.001	0.002	0.002	0.001	0.001	0.001	0.001	0.001	0.001	0.001	0.001	0.001	0	0	0.001	0.001	0.001	0.001	0.001
KE300	-0.475	15.966	4.76636e-204	6.65124e-203	Depleted	Environmental Information Processing	Membrane Transport	Transporters	5.806	7.056	5.591	6.111	5.753	5.704	5.938	5.616	5.627	5.616	5.616	5.53	5.658	5.631	5.65	5.684	5.967	5.468	5.659	5.482	5.715	5.468	5.721	5.476	5.522	5.706	5.681	5.788	5.528	6.279	6.098	5.879	6.394	5.899	5.854	6.397	6.253	5.772	5.224	5.473	5.396
KE39	-0.489	11.661	6.45681e-198	8.61844e-197	Depleted	Metabolism	Lipid Metabolism	Biosynthesis of unsaturated fatty acids	0.292	0.358	0.287	0.297	0.292	0.283	0.281	0.302	0.301	0.272	0.304	0.273	0.313	0.283	0.279	0.279	0.297	0.275	0.274	0.301	0.295	0.29	0.283	0.301	0.295	0.301	0.29	0.318	0.279	0.283	0.286	0.298	0.288	0.293	0.31	0.312	0.304	0.29	0.268	0.276	0.284
KE176	-0.677	11.051	1.13984e-195	1.45804e-194	Depleted	Metabolism	Xenobiotics Biodegradation and Metabolism	Metabolism of xenobiotics by cytochrome P450	0.179	0.251	0.176	0.184	0.174	0.174	0.178	0.18	0.179	0.17	0.178	0.151	0.182	0.172	0.17	0.17	0.187	0.153	0.168	0.171	0.186	0.169	0.176	0.184	0.19	0.192	0.174	0.182	0.168	0.173	0.163	0.2	0.158	0.181	0.192	0.197	0.195	0.191	0.181	0.166	0.188
KE26	-0.795	13.312	1.51074e-194	1.85519e-193	Depleted	Environmental Information Processing	Membrane Transport	Bacterial secretion system	0.818	1.238	0.838	0.789	0.81	0.841	0.822	0.843	0.821	0.852	0.827	0.843	0.792	0.837	0.828	0.834	0.832	0.844	0.831	0.827	0.799	0.825	0.828	0.848	0.85	0.841	0.833	0.788	0.852	0.777	0.769	0.847	0.747	0.779	0.866	0.771	0.782	0.812	0.894	0.867	0.853
KE19	-0.327	13.701	7.52465e-189	8.55581e-188	Depleted	Metabolism	Amino Acid Metabolism	Arginine and proline metabolism	1.271	1.396	1.286	1.268	1.231	1.25	1.247	1.276	1.291	1.256	1.29	1.236	1.323	1.27	1.261	1.269	1.276	1.24	1.234	1.285	1.282	1.264	1.28	1.279	1.279	1.299	1.259	1.337	1.235	1.279	1.285	1.278	1.302	1.285	1.256	1.32	1.285	1.271	1.187	1.21	1.247
KE270	-5.855	6.535	2.61723e-180	2.6783e-179	Depleted	NA	NA	NA	0	0.019	0	0	0	0.001	0	0.001	0	0	0	0	0.001	0	0	0	0.002	0.001	0	0	0	0	0	0	0	0.001	0	0.001	0	0	0	0	0	0	0	0	0	0	0	0	0
KE43	-1.93	6.707	3.38259e-180	3.34986e-179	Depleted	NA	NA	NA	0.005	0.017	0.006	0.006	0.005	0.006	0.005	0.005	0.005	0.007	0.004	0.003	0.004	0.005	0.005	0.005	0.006	0.003	0.005	0.004	0.005	0.004	0.006	0.004	0.005	0.006	0.005	0.005	0.005	0.005	0.006	0.005	0.004	0.007	0.004	0.006	0.005	0.007	0.004	0.004	0.005
KE304	-0.47	14.731	4.14225e-177	3.97397e-176	Depleted	Environmental Information Processing	Signal Transduction	TwoRice seedcomponent system	2.471	2.991	2.477	2.463	2.573	2.499	2.471	2.541	2.456	2.527	2.507	2.566	2.443	2.519	2.49	2.544	2.47	2.557	2.558	2.506	2.426	2.492	2.47	2.563	2.55	2.484	2.515	2.444	2.59	2.348	2.354	2.486	2.28	2.32	2.56	2.341	2.4	2.404	2.632	2.522	2.565
KE90	-0.662	11.13	1.54866e-175	1.44072e-174	Depleted	Metabolism	Xenobiotics Biodegradation and Metabolism	Drug metabolism Rice seed cytochrome P450	0.19	0.264	0.187	0.197	0.186	0.187	0.191	0.196	0.192	0.178	0.19	0.159	0.195	0.181	0.18	0.179	0.198	0.162	0.177	0.182	0.197	0.179	0.185	0.196	0.202	0.204	0.184	0.196	0.177	0.18	0.168	0.213	0.164	0.189	0.203	0.21	0.211	0.2	0.192	0.174	0.196
KE174	-0.648	13.099	9.86527e-164	6.73031e-163	Depleted	Unclassified	Cellular Processes and Signaling	Membrane and intracellular structural molecules	0.747	1.022	0.782	0.686	0.735	0.745	0.722	0.782	0.762	0.777	0.751	0.79	0.711	0.763	0.75	0.75	0.75	0.782	0.77	0.761	0.733	0.771	0.758	0.8	0.8	0.774	0.767	0.693	0.796	0.679	0.673	0.786	0.657	0.72	0.796	0.663	0.699	0.766	0.89	0.859	0.787
KE63	-0.888	7.661	1.43976e-160	9.60881e-160	Depleted	NA	NA	NA	0.016	0.025	0.016	0.016	0.015	0.016	0.015	0.019	0.016	0.013	0.015	0.013	0.015	0.015	0.015	0.015	0.017	0.013	0.016	0.015	0.015	0.014	0.014	0.014	0.014	0.015	0.015	0.015	0.015	0.016	0.018	0.015	0.018	0.017	0.015	0.015	0.02	0.015	0.013	0.014	0.013
KE261	-0.323	11.483	1.46737e-150	9.58477e-150	Depleted	Metabolism	Metabolism of Cofactors and Vitamins	Riboflavin metabolism	0.274	0.299	0.276	0.272	0.283	0.279	0.273	0.287	0.279	0.273	0.275	0.272	0.273	0.278	0.276	0.278	0.279	0.273	0.278	0.277	0.276	0.279	0.274	0.282	0.279	0.277	0.276	0.273	0.281	0.258	0.276	0.27	0.259	0.273	0.276	0.263	0.27	0.279	0.268	0.266	0.28
KE267	-0.656	14.456	2.84792e-146	1.82148e-145	Depleted	Environmental Information Processing	Membrane Transport	Secretion system	1.909	2.623	1.949	1.798	1.882	1.926	1.88	1.938	1.906	2.015	1.949	2.061	1.845	1.951	1.943	1.966	1.931	2.042	2.007	1.965	1.849	1.929	1.935	1.983	1.99	1.951	1.969	1.832	2.046	1.803	1.801	1.939	1.714	1.811	2.059	1.749	1.766	1.876	2.159	2.112	1.98
KE255	-0.672	8.141	3.30348e-145	2.06973e-144	Depleted	NA	NA	NA	0.024	0.033	0.026	0.022	0.021	0.022	0.021	0.022	0.024	0.025	0.024	0.022	0.025	0.025	0.023	0.024	0.024	0.023	0.023	0.024	0.024	0.024	0.025	0.024	0.025	0.024	0.023	0.026	0.022	0.026	0.025	0.025	0.027	0.027	0.023	0.026	0.022	0.026	0.021	0.022	0.025
KE297	-2.188	8.066	2.09912e-144	1.28886e-143	Depleted	Unclassified	Genetic Information Processing	Transcription related proteins	0.011	0.044	0.01	0.014	0.014	0.02	0.019	0.011	0.011	0.009	0.012	0.015	0.017	0.01	0.013	0.011	0.01	0.016	0.01	0.013	0.01	0.01	0.011	0.009	0.01	0.013	0.011	0.02	0.011	0.009	0.008	0.005	0.008	0.007	0.005	0.013	0.008	0.006	0.007	0.007	0.009
KE152	-1.065	7.994	3.39474e-119	1.89488e-118	Depleted	Environmental Information Processing	Signaling Molecules and Interaction	Ion channels	0.018	0.034	0.019	0.02	0.02	0.019	0.019	0.021	0.021	0.016	0.018	0.014	0.02	0.017	0.018	0.018	0.021	0.015	0.019	0.018	0.019	0.018	0.018	0.019	0.019	0.02	0.018	0.022	0.017	0.015	0.02	0.018	0.016	0.018	0.02	0.022	0.021	0.018	0.011	0.012	0.014
KE160	-0.59	10.581	1.36442e-111	7.22203e-111	Depleted	Unclassified	Metabolism	Lipid metabolism	0.133	0.176	0.131	0.137	0.137	0.138	0.137	0.139	0.133	0.131	0.138	0.136	0.135	0.132	0.133	0.135	0.134	0.137	0.135	0.137	0.127	0.132	0.129	0.135	0.135	0.139	0.135	0.134	0.139	0.126	0.125	0.135	0.126	0.12	0.14	0.13	0.136	0.121	0.133	0.13	0.131
KE126	-0.913	9.962	5.58304e-106	2.90507e-105	Depleted	Unclassified	Metabolism	Glycan biosynthesis and metabolism	0.077	0.125	0.077	0.068	0.076	0.076	0.073	0.074	0.072	0.08	0.08	0.089	0.072	0.08	0.078	0.079	0.076	0.088	0.078	0.081	0.075	0.081	0.078	0.081	0.082	0.076	0.08	0.071	0.082	0.077	0.069	0.077	0.069	0.073	0.082	0.064	0.067	0.077	0.096	0.094	0.09
KE23	-0.487	13.129	9.0979e-105	4.65509e-104	Depleted	Cellular Processes	Cell Motility	Bacterial chemotaxis	0.809	0.99	0.834	0.812	0.851	0.862	0.849	0.868	0.828	0.837	0.852	0.876	0.807	0.832	0.847	0.871	0.796	0.862	0.889	0.859	0.771	0.824	0.792	0.834	0.837	0.822	0.86	0.801	0.913	0.732	0.705	0.817	0.677	0.697	0.858	0.73	0.758	0.717	0.876	0.836	0.846
KE185	-0.282	12.079	1.14356e-104	5.75529e-104	Depleted	Metabolism	Metabolism of Cofactors and Vitamins	Nicotinate and nicotinamide metabolism	0.419	0.446	0.432	0.411	0.408	0.422	0.415	0.424	0.427	0.428	0.419	0.408	0.422	0.425	0.426	0.424	0.426	0.411	0.423	0.422	0.423	0.426	0.428	0.422	0.422	0.423	0.422	0.422	0.422	0.415	0.427	0.424	0.422	0.43	0.426	0.427	0.411	0.432	0.398	0.407	0.417
KE123	-0.643	9.913	5.40879e-101	2.63571e-100	Depleted	Organismal Systems	Nervous System	Glutamatergic synapse	0.082	0.113	0.087	0.082	0.078	0.08	0.081	0.088	0.086	0.082	0.084	0.073	0.086	0.083	0.082	0.084	0.083	0.073	0.08	0.082	0.082	0.082	0.085	0.085	0.086	0.088	0.082	0.089	0.08	0.08	0.081	0.086	0.083	0.084	0.084	0.09	0.085	0.086	0.07	0.074	0.079
KE317	-0.909	10.206	9.10797e-101	4.36898e-100	Depleted	NA	NA	NA	0.091	0.149	0.094	0.082	0.093	0.09	0.087	0.09	0.088	0.101	0.097	0.109	0.09	0.095	0.093	0.095	0.09	0.108	0.095	0.099	0.09	0.097	0.095	0.101	0.102	0.092	0.092	0.089	0.097	0.083	0.08	0.085	0.077	0.088	0.087	0.074	0.079	0.092	0.109	0.106	0.101
KE319	-0.365	10.911	6.5441e-96	2.99856e-95	Depleted	Metabolism	Metabolism of Cofactors and Vitamins	Vitamin B6 metabolism	0.181	0.204	0.184	0.177	0.175	0.177	0.176	0.176	0.183	0.181	0.183	0.177	0.184	0.184	0.183	0.182	0.184	0.176	0.18	0.183	0.187	0.185	0.185	0.183	0.18	0.183	0.182	0.185	0.179	0.189	0.196	0.181	0.194	0.19	0.18	0.184	0.175	0.188	0.171	0.181	0.177
KE288	-0.383	10.458	1.67079e-89	7.4338e-89	Depleted	Metabolism	Metabolism of Other Amino Acids	Taurine and hypotaurine metabolism	0.132	0.15	0.137	0.133	0.13	0.129	0.124	0.141	0.138	0.13	0.135	0.121	0.139	0.131	0.13	0.131	0.136	0.124	0.132	0.135	0.134	0.13	0.132	0.135	0.136	0.14	0.13	0.137	0.129	0.121	0.129	0.134	0.123	0.13	0.13	0.135	0.137	0.132	0.127	0.124	0.124
KE107	-0.851	13.224	7.23363e-86	3.12778e-85	Depleted	Cellular Processes	Cell Motility	Flagellar assembly	0.754	1.182	0.751	0.729	0.782	0.754	0.754	0.811	0.755	0.772	0.776	0.832	0.736	0.757	0.75	0.769	0.728	0.794	0.75	0.781	0.737	0.767	0.756	0.806	0.785	0.763	0.761	0.744	0.793	0.653	0.69	0.753	0.599	0.671	0.773	0.66	0.705	0.716	0.962	0.91	0.797
KE25	-0.533	14.484	3.96417e-83	1.66712e-82	Depleted	Cellular Processes	Cell Motility	Bacterial motility proteins	2.036	2.569	2.058	1.955	2.09	2.076	2.044	2.121	2.042	2.128	2.117	2.259	1.994	2.085	2.081	2.132	1.997	2.207	2.154	2.142	1.969	2.08	2.036	2.143	2.127	2.052	2.116	1.986	2.233	1.848	1.848	2.034	1.717	1.834	2.153	1.794	1.863	1.925	2.402	2.311	2.163
KE50	-0.465	11.414	5.47628e-83	2.27192e-82	Depleted	Metabolism	Xenobiotics Biodegradation and Metabolism	Caprolactam degradation	0.248	0.3	0.242	0.266	0.252	0.227	0.236	0.239	0.248	0.242	0.245	0.197	0.263	0.24	0.232	0.241	0.254	0.203	0.221	0.237	0.256	0.231	0.25	0.251	0.251	0.264	0.232	0.283	0.213	0.251	0.238	0.282	0.228	0.267	0.285	0.301	0.273	0.271	0.237	0.21	0.273
KE119	-0.139	15.224	2.20112e-80	8.89137e-80	Depleted	Unclassified	Poorly Characterized	General function prediction only	3.884	3.744	3.864	3.887	3.872	3.923	3.904	3.872	3.879	3.856	3.927	3.946	3.956	3.879	3.891	3.866	3.849	3.965	3.844	3.935	3.905	3.894	3.881	3.872	3.875	3.891	3.874	3.956	3.845	3.909	3.912	3.801	3.966	3.866	3.811	3.883	3.857	3.827	3.782	3.83	3.827
KE323	-0.735	8.779	4.50687e-72	1.72951e-71	Depleted	Metabolism	Lipid Metabolism	alphaRice seedLinolenic acid metabolism	0.036	0.052	0.037	0.033	0.033	0.029	0.027	0.034	0.036	0.038	0.037	0.031	0.039	0.037	0.034	0.035	0.038	0.031	0.034	0.037	0.04	0.036	0.039	0.038	0.038	0.038	0.035	0.04	0.034	0.039	0.041	0.039	0.037	0.043	0.043	0.04	0.036	0.044	0.035	0.035	0.038
KE211	-0.27	12.839	2.50365e-70	9.48916e-70	Depleted	Metabolism	Carbohydrate Metabolism	Pentose phosphate pathway	0.713	0.751	0.721	0.712	0.693	0.719	0.71	0.73	0.731	0.702	0.707	0.703	0.718	0.706	0.711	0.706	0.729	0.702	0.709	0.71	0.721	0.715	0.708	0.704	0.704	0.717	0.71	0.712	0.707	0.719	0.747	0.703	0.751	0.723	0.708	0.723	0.725	0.707	0.654	0.681	0.664
KE283	-0.222	11.843	3.02049e-70	1.13084e-69	Depleted	Metabolism	Energy Metabolism	Sulfur metabolism	0.363	0.37	0.372	0.354	0.358	0.361	0.355	0.381	0.376	0.36	0.37	0.357	0.369	0.361	0.361	0.36	0.366	0.357	0.368	0.372	0.363	0.366	0.36	0.367	0.364	0.367	0.371	0.364	0.376	0.351	0.359	0.368	0.358	0.36	0.368	0.357	0.365	0.362	0.36	0.371	0.358
KE21	-0.467	10.715	2.33226e-62	8.13639e-62	Depleted	Metabolism	Carbohydrate Metabolism	Ascorbate and aldarate metabolism	0.153	0.185	0.164	0.148	0.14	0.138	0.14	0.163	0.163	0.149	0.149	0.121	0.157	0.147	0.144	0.144	0.166	0.122	0.156	0.146	0.16	0.145	0.153	0.156	0.155	0.167	0.154	0.159	0.15	0.141	0.153	0.18	0.141	0.164	0.188	0.181	0.166	0.169	0.133	0.135	0.14
KE137	-0.399	12.122	1.02679e-61	3.54186e-61	Depleted	Metabolism	Glycan Biosynthesis and Metabolism	Glycosyltransferases	0.415	0.477	0.392	0.433	0.446	0.444	0.447	0.419	0.407	0.394	0.426	0.457	0.412	0.414	0.415	0.413	0.408	0.459	0.408	0.426	0.4	0.421	0.398	0.41	0.41	0.395	0.411	0.411	0.416	0.41	0.403	0.386	0.413	0.389	0.394	0.379	0.414	0.381	0.424	0.422	0.412
KE263	-0.351	13.606	9.41357e-61	3.17579e-60	Depleted	Genetic Information Processing	Translation	Ribosome Biogenesis	1.181	1.314	1.214	1.114	1.139	1.158	1.127	1.167	1.179	1.234	1.205	1.221	1.177	1.22	1.21	1.21	1.175	1.213	1.195	1.216	1.2	1.23	1.22	1.225	1.229	1.191	1.204	1.158	1.217	1.179	1.184	1.171	1.171	1.208	1.177	1.104	1.099	1.227	1.253	1.267	1.248
KE149	-0.314	11.956	1.37668e-60	4.59392e-60	Depleted	Unclassified	Cellular Processes and Signaling	Inorganic ion transport and metabolism	0.381	0.415	0.391	0.385	0.396	0.392	0.393	0.409	0.391	0.374	0.382	0.382	0.377	0.372	0.371	0.369	0.379	0.378	0.388	0.381	0.377	0.379	0.376	0.391	0.388	0.385	0.383	0.377	0.39	0.346	0.353	0.38	0.342	0.363	0.387	0.37	0.39	0.381	0.404	0.401	0.366
KE306	-0.433	8.765	7.87638e-57	2.4674e-56	Depleted	NA	NA	NA	0.04	0.047	0.04	0.041	0.04	0.043	0.043	0.04	0.04	0.04	0.039	0.042	0.038	0.04	0.041	0.04	0.04	0.042	0.041	0.04	0.038	0.041	0.039	0.04	0.041	0.039	0.04	0.038	0.041	0.042	0.04	0.038	0.043	0.039	0.037	0.038	0.04	0.038	0.039	0.04	0.038
KE112	-0.17	12.189	4.17572e-53	1.23264e-52	Depleted	Metabolism	Metabolism of Cofactors and Vitamins	Folate biosynthesis	0.469	0.462	0.48	0.448	0.451	0.459	0.452	0.464	0.47	0.477	0.472	0.483	0.472	0.475	0.47	0.469	0.465	0.479	0.468	0.476	0.476	0.48	0.479	0.482	0.482	0.473	0.468	0.468	0.469	0.466	0.48	0.459	0.474	0.483	0.453	0.45	0.451	0.486	0.493	0.501	0.467
KE244	-0.301	12.367	1.95833e-52	5.61875e-52	Depleted	Metabolism	Enzyme Families	Protein kinases	0.509	0.548	0.494	0.496	0.506	0.491	0.466	0.507	0.502	0.498	0.541	0.523	0.545	0.52	0.512	0.522	0.519	0.526	0.513	0.54	0.524	0.52	0.505	0.529	0.527	0.514	0.524	0.537	0.524	0.515	0.505	0.492	0.492	0.483	0.513	0.478	0.499	0.495	0.517	0.508	0.557
KE68	-0.264	13.725	1.09088e-50	3.04455e-50	Depleted	Genetic Information Processing	Replication and Repair	Chromosome	1.32	1.384	1.359	1.261	1.287	1.3	1.279	1.329	1.324	1.38	1.328	1.354	1.294	1.358	1.347	1.351	1.315	1.338	1.345	1.34	1.326	1.368	1.356	1.368	1.369	1.325	1.346	1.272	1.371	1.299	1.32	1.346	1.292	1.337	1.336	1.241	1.25	1.359	1.394	1.39	1.386
KE271	-0.262	12.319	4.17955e-50	1.1355e-49	Depleted	Unclassified	Cellular Processes and Signaling	Signal transduction mechanisms	0.499	0.522	0.497	0.471	0.487	0.487	0.464	0.508	0.499	0.512	0.514	0.524	0.512	0.5	0.497	0.497	0.501	0.523	0.502	0.523	0.498	0.505	0.498	0.514	0.512	0.498	0.501	0.498	0.507	0.48	0.47	0.489	0.472	0.486	0.495	0.467	0.483	0.495	0.546	0.539	0.517
KE324	-0.277	12.253	3.80542e-47	1.00712e-46	Depleted	Metabolism	Metabolism of Other Amino Acids	betaRice seedAlanine metabolism	0.474	0.503	0.463	0.495	0.473	0.437	0.449	0.463	0.471	0.47	0.475	0.401	0.499	0.467	0.454	0.47	0.473	0.407	0.432	0.464	0.482	0.454	0.48	0.477	0.476	0.495	0.456	0.529	0.427	0.485	0.468	0.524	0.452	0.498	0.526	0.545	0.498	0.503	0.456	0.425	0.516
KE128	-0.163	12.438	1.326e-46	3.44985e-46	Depleted	Metabolism	Lipid Metabolism	Glycerophospholipid metabolism	0.559	0.547	0.561	0.547	0.547	0.557	0.548	0.568	0.566	0.558	0.565	0.562	0.559	0.559	0.556	0.558	0.561	0.558	0.562	0.566	0.556	0.563	0.554	0.562	0.556	0.557	0.566	0.552	0.568	0.562	0.564	0.555	0.57	0.556	0.565	0.545	0.556	0.552	0.555	0.568	0.555
KE17	-1.159	7.47	4.25936e-45	1.08068e-44	Depleted	Cellular Processes	Cell Growth and Death	Apoptosis	0.012	0.024	0.013	0.015	0.014	0.015	0.017	0.015	0.013	0.01	0.011	0.01	0.011	0.009	0.011	0.01	0.011	0.009	0.011	0.01	0.011	0.01	0.011	0.011	0.012	0.014	0.011	0.01	0.011	0.008	0.008	0.015	0.006	0.01	0.013	0.013	0.015	0.011	0.018	0.014	0.009
KE64	-0.247	13.362	1.32433e-42	3.27877e-42	Depleted	Genetic Information Processing	Folding Sorting and Degradation	Chaperones and folding catalysts	1.032	1.07	1.058	0.982	1.012	1.023	1	1.019	1.029	1.069	1.042	1.087	1.015	1.058	1.052	1.048	1.024	1.085	1.051	1.055	1.038	1.073	1.053	1.069	1.069	1.037	1.051	0.994	1.072	1.024	1.03	1.028	1.022	1.026	1.031	0.959	0.967	1.05	1.115	1.121	1.073
KE294	-1.165	7.365	1.55463e-42	3.81818e-42	Depleted	NA	NA	NA	0.011	0.023	0.011	0.015	0.014	0.014	0.016	0.015	0.012	0.009	0.01	0.009	0.01	0.009	0.01	0.009	0.01	0.009	0.011	0.009	0.01	0.009	0.01	0.01	0.011	0.012	0.01	0.01	0.01	0.007	0.007	0.013	0.006	0.009	0.01	0.012	0.014	0.01	0.017	0.013	0.009
KE259	-0.261	9.814	1.6667e-42	4.06092e-42	Depleted	Metabolism	Metabolism of Cofactors and Vitamins	Retinol metabolism	0.088	0.092	0.085	0.09	0.085	0.081	0.083	0.085	0.087	0.085	0.089	0.08	0.093	0.085	0.083	0.084	0.09	0.08	0.084	0.087	0.092	0.083	0.087	0.086	0.088	0.089	0.083	0.093	0.079	0.09	0.092	0.087	0.09	0.095	0.083	0.097	0.095	0.093	0.082	0.081	0.085
KE73	-1.165	7.365	1.69076e-42	4.08711e-42	Depleted	NA	NA	NA	0.011	0.023	0.011	0.015	0.014	0.014	0.016	0.015	0.012	0.009	0.01	0.009	0.01	0.009	0.01	0.009	0.01	0.009	0.011	0.009	0.01	0.009	0.01	0.01	0.011	0.012	0.01	0.01	0.01	0.007	0.007	0.013	0.006	0.009	0.01	0.012	0.014	0.01	0.017	0.013	0.008
KE272	-1.16	7.367	3.62899e-42	8.50457e-42	Depleted	NA	NA	NA	0.011	0.023	0.011	0.015	0.014	0.014	0.016	0.015	0.012	0.009	0.01	0.009	0.01	0.009	0.01	0.009	0.01	0.009	0.011	0.009	0.01	0.009	0.01	0.01	0.011	0.012	0.01	0.01	0.01	0.007	0.007	0.013	0.006	0.009	0.01	0.012	0.014	0.01	0.017	0.013	0.009
KE328	-1.108	7.4	7.79929e-42	1.80029e-41	Depleted	Cellular Processes	Cell Growth and Death	p53 signaling pathway	0.012	0.023	0.012	0.015	0.014	0.015	0.017	0.015	0.013	0.01	0.011	0.01	0.011	0.01	0.011	0.01	0.011	0.009	0.011	0.01	0.011	0.01	0.011	0.011	0.013	0.013	0.011	0.01	0.011	0.008	0.008	0.014	0.006	0.01	0.01	0.013	0.015	0.011	0.017	0.014	0.009
KE318	-1.129	7.378	9.35566e-41	2.09649e-40	Depleted	NA	NA	NA	0.012	0.023	0.012	0.015	0.014	0.015	0.017	0.015	0.012	0.009	0.011	0.01	0.01	0.009	0.011	0.009	0.011	0.01	0.011	0.01	0.01	0.009	0.01	0.01	0.012	0.013	0.011	0.01	0.01	0.007	0.007	0.013	0.006	0.009	0.01	0.012	0.015	0.01	0.018	0.014	0.009
KE198	-0.254	11.289	7.66967e-40	1.70622e-39	Depleted	Unclassified	Cellular Processes and Signaling	Other transporters	0.245	0.256	0.247	0.242	0.249	0.256	0.254	0.242	0.242	0.252	0.243	0.268	0.233	0.249	0.251	0.251	0.239	0.267	0.244	0.245	0.238	0.252	0.248	0.249	0.254	0.243	0.244	0.232	0.252	0.239	0.239	0.239	0.239	0.241	0.238	0.221	0.229	0.241	0.264	0.259	0.255
KE192	-0.788	8.885	4.4768e-39	9.88762e-39	Depleted	Unclassified	Metabolism	Nucleotide metabolism	0.038	0.057	0.034	0.037	0.039	0.039	0.04	0.031	0.035	0.037	0.039	0.047	0.037	0.038	0.04	0.038	0.039	0.047	0.038	0.04	0.036	0.039	0.038	0.034	0.034	0.034	0.04	0.039	0.038	0.047	0.044	0.029	0.047	0.038	0.032	0.034	0.034	0.034	0.041	0.045	0.038
KE167	-0.24	12.337	1.66904e-38	3.65997e-38	Depleted	Metabolism	Amino Acid Metabolism	Lysine degradation	0.509	0.526	0.503	0.518	0.494	0.46	0.469	0.488	0.506	0.51	0.514	0.434	0.543	0.506	0.489	0.502	0.51	0.442	0.47	0.503	0.531	0.49	0.521	0.517	0.515	0.527	0.489	0.57	0.457	0.519	0.508	0.559	0.485	0.547	0.559	0.582	0.528	0.551	0.492	0.456	0.551
KE247	-0.154	14.323	4.04242e-38	8.80157e-38	Depleted	Metabolism	Nucleotide Metabolism	Purine metabolism	2.07	2.013	2.093	2.048	2.056	2.091	2.083	2.065	2.086	2.078	2.072	2.08	2.076	2.085	2.093	2.077	2.066	2.079	2.074	2.086	2.082	2.104	2.083	2.083	2.076	2.066	2.084	2.067	2.09	2.064	2.086	2.036	2.084	2.092	2.015	2.039	2.034	2.088	2.055	2.099	2.069
KE150	-0.446	11.179	1.36809e-37	2.95778e-37	Depleted	Metabolism	Carbohydrate Metabolism	Inositol phosphate metabolism	0.212	0.252	0.202	0.217	0.208	0.199	0.2	0.209	0.21	0.198	0.202	0.19	0.213	0.203	0.199	0.199	0.23	0.189	0.212	0.198	0.219	0.196	0.205	0.199	0.195	0.21	0.209	0.22	0.201	0.232	0.24	0.211	0.242	0.236	0.222	0.244	0.237	0.223	0.174	0.189	0.19
KE221	-0.578	9.149	7.4657e-37	1.59165e-36	Depleted	Metabolism	Metabolism of Other Amino Acids	Phosphonate and phosphinate metabolism	0.05	0.065	0.058	0.046	0.043	0.048	0.05	0.054	0.054	0.052	0.048	0.043	0.048	0.049	0.049	0.049	0.05	0.043	0.049	0.047	0.048	0.048	0.051	0.053	0.054	0.058	0.052	0.047	0.051	0.046	0.043	0.062	0.047	0.051	0.06	0.055	0.051	0.052	0.048	0.048	0.046
KE148	-1.018	7.421	5.02148e-34	1.02092e-33	Depleted	NA	NA	NA	0.013	0.023	0.013	0.016	0.015	0.017	0.019	0.016	0.014	0.009	0.012	0.011	0.012	0.009	0.012	0.01	0.011	0.011	0.012	0.011	0.011	0.01	0.011	0.011	0.012	0.014	0.012	0.012	0.011	0.008	0.008	0.013	0.006	0.009	0.01	0.014	0.015	0.01	0.018	0.014	0.009
KE257	-0.453	13.114	2.56171e-33	5.17398e-33	Depleted	Unclassified	Genetic Information Processing	Replication recombination and repair proteins	0.81	0.966	0.793	0.873	0.872	0.865	0.864	0.831	0.797	0.812	0.824	0.842	0.804	0.831	0.845	0.843	0.817	0.854	0.811	0.82	0.831	0.847	0.822	0.823	0.823	0.783	0.808	0.793	0.827	0.773	0.895	0.73	0.801	0.739	0.706	0.724	0.763	0.753	0.817	0.804	0.784
KE301	-0.171	10.449	1.18462e-32	2.36154e-32	Depleted	Metabolism	Biosynthesis of Other Secondary Metabolites	Tropane piperidine and pyridine alkaloid biosynthesis	0.14	0.138	0.142	0.139	0.139	0.14	0.141	0.136	0.139	0.141	0.137	0.141	0.138	0.141	0.142	0.141	0.142	0.142	0.143	0.138	0.142	0.14	0.141	0.139	0.14	0.139	0.139	0.138	0.139	0.145	0.144	0.137	0.147	0.146	0.138	0.141	0.145	0.145	0.133	0.136	0.138
KE173	-2.887	2.482	4.6379e-32	9.06901e-32	Depleted	Organismal Systems	Endocrine System	Melanogenesis	0	0.001	0	0	0	0	0	0	0	0	0	0	0	0	0	0	0	0	0	0	0	0	0	0	0	0.001	0	0.001	0	0	0	0	0	0	0	0	0	0	0	0	0
KE276	-1.418	5.774	3.00219e-31	5.83336e-31	Depleted	NA	NA	NA	0.003	0.008	0.004	0.003	0.002	0.004	0.003	0.005	0.004	0.004	0.004	0.003	0.005	0.003	0.004	0.004	0.003	0.003	0.003	0.004	0.003	0.003	0.004	0.004	0.004	0.004	0.003	0.005	0.002	0.002	0.002	0.004	0.001	0.003	0.004	0.004	0.003	0.002	0.002	0.002	0.002
KE284	-0.255	12.039	3.67755e-29	6.92642e-29	Depleted	Genetic Information Processing	Folding Sorting and Degradation	Sulfur relay system	0.411	0.429	0.397	0.4	0.405	0.406	0.408	0.393	0.401	0.407	0.418	0.459	0.416	0.408	0.405	0.404	0.401	0.448	0.402	0.422	0.417	0.416	0.416	0.418	0.415	0.399	0.41	0.42	0.409	0.408	0.424	0.367	0.415	0.407	0.375	0.384	0.386	0.414	0.467	0.488	0.395
KE286	-2.159	4.685	1.72463e-25	3.15155e-25	Depleted	NA	NA	NA	0.001	0.004	0.001	0.001	0.001	0.001	0.001	0.001	0.001	0.001	0.002	0.001	0.002	0.001	0.001	0.001	0.001	0.001	0.001	0.001	0.001	0.001	0.001	0.002	0.002	0.002	0.001	0.002	0.001	0.001	0.001	0.001	0.001	0	0.001	0.001	0.001	0.001	0.001	0.001	0.001
KE302	-0.2	12.628	2.76089e-23	4.87122e-23	Depleted	Metabolism	Amino Acid Metabolism	Tryptophan metabolism	0.63	0.634	0.628	0.641	0.616	0.574	0.59	0.621	0.636	0.621	0.623	0.522	0.659	0.62	0.602	0.615	0.637	0.532	0.59	0.607	0.653	0.604	0.641	0.638	0.636	0.655	0.608	0.69	0.572	0.642	0.635	0.704	0.61	0.68	0.704	0.729	0.674	0.685	0.59	0.554	0.663
KE36	-0.501	9.056	1.56745e-22	2.73413e-22	Depleted	Metabolism	Metabolism of Terpenoids and Polyketides	Biosynthesis of siderophore group nonribosomal peptides	0.048	0.059	0.049	0.053	0.049	0.047	0.047	0.051	0.049	0.045	0.046	0.04	0.05	0.045	0.045	0.047	0.05	0.041	0.045	0.045	0.048	0.044	0.046	0.047	0.048	0.051	0.045	0.052	0.043	0.046	0.048	0.052	0.044	0.047	0.052	0.055	0.056	0.047	0.042	0.04	0.046
KE75	-0.197	11.158	2.7835e-21	4.82789e-21	Depleted	Metabolism	Metabolism of Other Amino Acids	Cyanoamino acid metabolism	0.228	0.229	0.231	0.227	0.216	0.214	0.211	0.244	0.238	0.215	0.225	0.19	0.238	0.22	0.216	0.217	0.24	0.192	0.222	0.222	0.239	0.218	0.224	0.228	0.223	0.242	0.225	0.24	0.217	0.221	0.239	0.243	0.233	0.239	0.243	0.258	0.255	0.239	0.192	0.199	0.209
KE235	-0.353	8.844	1.83062e-20	3.1573e-20	Depleted	NA	NA	NA	0.043	0.048	0.046	0.04	0.036	0.036	0.033	0.044	0.046	0.046	0.044	0.031	0.047	0.045	0.043	0.045	0.049	0.032	0.043	0.044	0.048	0.043	0.046	0.046	0.044	0.047	0.045	0.048	0.043	0.046	0.051	0.048	0.048	0.052	0.052	0.052	0.045	0.051	0.031	0.034	0.045
KE76	-0.16	13.088	2.749e-20	4.71476e-20	Depleted	Metabolism	Amino Acid Metabolism	Cysteine and methionine metabolism	0.878	0.856	0.873	0.868	0.858	0.88	0.869	0.883	0.878	0.878	0.885	0.882	0.897	0.88	0.884	0.878	0.882	0.885	0.885	0.893	0.882	0.879	0.882	0.864	0.863	0.869	0.881	0.884	0.884	0.896	0.903	0.849	0.916	0.894	0.832	0.857	0.886	0.872	0.839	0.862	0.866
KE87	-0.151	13.133	2.88852e-19	4.87239e-19	Depleted	Genetic Information Processing	Replication and Repair	DNA replication proteins	0.908	0.881	0.951	0.878	0.894	0.925	0.914	0.915	0.928	0.943	0.912	0.928	0.904	0.928	0.939	0.927	0.899	0.924	0.937	0.924	0.911	0.944	0.93	0.927	0.926	0.916	0.933	0.891	0.951	0.885	0.904	0.902	0.891	0.916	0.896	0.868	0.858	0.92	0.922	0.944	0.915
KE52	-0.211	10.367	4.25129e-18	7.09318e-18	Depleted	Unclassified	Metabolism	Carbohydrate metabolism	0.131	0.133	0.121	0.141	0.141	0.137	0.134	0.131	0.125	0.12	0.13	0.142	0.129	0.124	0.13	0.126	0.134	0.144	0.127	0.129	0.124	0.123	0.122	0.116	0.123	0.123	0.123	0.128	0.119	0.141	0.133	0.107	0.148	0.132	0.1	0.131	0.146	0.118	0.116	0.118	0.115
KE91	-0.158	11.087	4.2505e-17	6.9781e-17	Depleted	Metabolism	Xenobiotics Biodegradation and Metabolism	Drug metabolism Rice seed other enzymes	0.219	0.214	0.224	0.217	0.209	0.216	0.213	0.226	0.226	0.214	0.215	0.203	0.224	0.216	0.22	0.217	0.225	0.203	0.219	0.216	0.223	0.217	0.218	0.209	0.209	0.222	0.22	0.226	0.215	0.232	0.235	0.215	0.244	0.238	0.212	0.232	0.231	0.225	0.185	0.2	0.206
KE62	-0.195	9.652	1.10737e-16	1.80832e-16	Depleted	Environmental Information Processing	Signaling Molecules and Interaction	Cellular antigens	0.08	0.08	0.085	0.075	0.073	0.072	0.067	0.085	0.084	0.08	0.081	0.066	0.087	0.081	0.078	0.079	0.084	0.068	0.078	0.081	0.088	0.081	0.082	0.085	0.083	0.087	0.081	0.086	0.077	0.079	0.087	0.088	0.08	0.087	0.087	0.085	0.083	0.088	0.07	0.069	0.084
KE85	-0.118	14.587	9.01922e-15	1.43466e-14	Depleted	Genetic Information Processing	Replication and Repair	DNA repair and recombination proteins	2.515	2.384	2.569	2.432	2.445	2.473	2.424	2.52	2.547	2.574	2.538	2.516	2.525	2.553	2.544	2.542	2.531	2.513	2.557	2.557	2.549	2.567	2.547	2.545	2.531	2.519	2.544	2.499	2.563	2.514	2.566	2.511	2.537	2.587	2.509	2.459	2.444	2.57	2.506	2.556	2.533
KE266	-0.874	4.307	9.14455e-15	1.4471e-14	Depleted	Metabolism	Lipid Metabolism	Secondary bile acid biosynthesis	0.002	0.003	0.002	0.002	0.001	0.002	0.003	0.002	0.002	0.002	0.002	0.001	0.002	0.002	0.002	0.002	0.002	0.001	0.001	0.001	0.002	0.002	0.002	0.002	0.002	0.003	0.001	0.002	0.001	0.001	0.001	0.002	0.001	0.001	0.002	0.001	0.001	0.001	0.001	0.001	0.001
KE162	-0.263	12.113	4.61272e-14	7.22503e-14	Depleted	Metabolism	Glycan Biosynthesis and Metabolism	Lipopolysaccharide biosynthesis	0.432	0.451	0.437	0.415	0.467	0.452	0.442	0.454	0.433	0.435	0.446	0.491	0.42	0.451	0.441	0.44	0.419	0.494	0.448	0.458	0.425	0.467	0.43	0.462	0.449	0.419	0.447	0.406	0.47	0.39	0.404	0.415	0.394	0.38	0.426	0.349	0.391	0.408	0.488	0.48	0.454
KE299	-0.122	12.971	1.72811e-13	2.69304e-13	Depleted	Unclassified	Genetic Information Processing	Translation proteins	0.819	0.779	0.828	0.791	0.801	0.831	0.819	0.814	0.821	0.83	0.831	0.859	0.825	0.832	0.834	0.825	0.8	0.859	0.822	0.844	0.817	0.845	0.828	0.83	0.827	0.814	0.831	0.813	0.838	0.83	0.825	0.795	0.851	0.81	0.788	0.774	0.777	0.805	0.834	0.861	0.827
KE84	-0.111	10.324	2.08535e-13	3.23334e-13	Depleted	Metabolism	Metabolism of Other Amino Acids	DRice seedGlutamine and DRice seedglutamate metabolism	0.131	0.124	0.136	0.126	0.126	0.13	0.129	0.13	0.135	0.133	0.132	0.131	0.132	0.134	0.135	0.134	0.13	0.131	0.132	0.133	0.132	0.136	0.132	0.132	0.13	0.132	0.133	0.131	0.134	0.134	0.133	0.135	0.137	0.131	0.135	0.13	0.127	0.129	0.127	0.129	0.133
KE157	-0.182	11.871	4.71185e-13	7.26903e-13	Depleted	Metabolism	Metabolism of Terpenoids and Polyketides	Limonene and pinene degradation	0.375	0.373	0.364	0.417	0.39	0.348	0.365	0.374	0.374	0.363	0.373	0.292	0.397	0.364	0.355	0.367	0.376	0.3	0.331	0.356	0.387	0.355	0.375	0.378	0.381	0.395	0.352	0.42	0.325	0.377	0.365	0.421	0.349	0.39	0.411	0.451	0.415	0.399	0.352	0.316	0.408
KE206	-0.382	9.174	1.72556e-12	2.64874e-12	Depleted	NA	NA	NA	0.054	0.062	0.058	0.052	0.056	0.056	0.058	0.059	0.056	0.056	0.053	0.055	0.052	0.051	0.051	0.05	0.051	0.054	0.055	0.053	0.052	0.052	0.055	0.059	0.06	0.059	0.055	0.051	0.057	0.041	0.044	0.06	0.036	0.048	0.059	0.05	0.053	0.056	0.074	0.068	0.053
KE264	-0.197	9.085	1.2907e-11	1.94237e-11	Depleted	Genetic Information Processing	Translation	Ribosome biogenesis in eukaryotes	0.054	0.054	0.058	0.049	0.049	0.053	0.051	0.052	0.055	0.06	0.053	0.053	0.053	0.056	0.057	0.056	0.055	0.054	0.058	0.054	0.057	0.056	0.06	0.056	0.057	0.059	0.057	0.054	0.059	0.053	0.059	0.053	0.053	0.06	0.055	0.053	0.047	0.061	0.057	0.061	0.055
KE212	-0.116	13.969	1.89067e-10	2.81765e-10	Depleted	Metabolism	Enzyme Families	Peptidases	1.639	1.551	1.633	1.635	1.626	1.636	1.599	1.687	1.649	1.616	1.66	1.628	1.67	1.632	1.644	1.634	1.65	1.633	1.632	1.666	1.653	1.654	1.622	1.628	1.625	1.636	1.647	1.647	1.644	1.639	1.689	1.599	1.682	1.649	1.607	1.602	1.656	1.613	1.578	1.611	1.611
KE60	-0.136	9.71	4.72601e-10	6.97541e-10	Depleted	Unclassified	Cellular Processes and Signaling	Cell division	0.085	0.082	0.089	0.078	0.084	0.084	0.082	0.082	0.084	0.093	0.086	0.092	0.082	0.09	0.09	0.09	0.08	0.092	0.087	0.087	0.086	0.091	0.091	0.092	0.092	0.086	0.087	0.08	0.089	0.083	0.084	0.089	0.078	0.081	0.089	0.075	0.073	0.088	0.102	0.097	0.096
KE228	-0.163	10.45	5.63358e-10	8.27516e-10	Depleted	Organismal Systems	Environmental Adaptation	PlantRice seedpathogen interaction	0.141	0.138	0.143	0.138	0.139	0.138	0.135	0.143	0.141	0.143	0.145	0.143	0.144	0.144	0.141	0.143	0.138	0.141	0.14	0.147	0.144	0.145	0.143	0.145	0.143	0.14	0.144	0.141	0.144	0.142	0.146	0.137	0.145	0.139	0.137	0.132	0.136	0.14	0.143	0.147	0.146
KE145	-0.21	10.06	3.18845e-09	4.61724e-09	Depleted	NA	NA	NA	0.106	0.108	0.112	0.101	0.104	0.109	0.109	0.111	0.109	0.107	0.104	0.108	0.104	0.102	0.102	0.1	0.102	0.107	0.105	0.104	0.106	0.104	0.107	0.113	0.114	0.114	0.106	0.102	0.108	0.089	0.095	0.111	0.086	0.101	0.109	0.101	0.102	0.111	0.135	0.127	0.103
KE22	-0.362	9.438	1.39349e-08	2.00846e-08	Depleted	Metabolism	Xenobiotics Biodegradation and Metabolism	Atrazine degradation	0.065	0.074	0.065	0.064	0.061	0.063	0.065	0.063	0.066	0.062	0.061	0.059	0.062	0.062	0.06	0.06	0.075	0.059	0.071	0.061	0.066	0.06	0.061	0.066	0.065	0.066	0.067	0.062	0.066	0.066	0.06	0.068	0.068	0.067	0.067	0.075	0.076	0.07	0.062	0.068	0.055
KE29	-0.082	12.147	1.24384e-07	1.77609e-07	Depleted	Genetic Information Processing	Replication and Repair	Base excision repair	0.468	0.433	0.479	0.459	0.451	0.452	0.442	0.485	0.488	0.462	0.47	0.425	0.484	0.462	0.459	0.461	0.483	0.426	0.471	0.469	0.481	0.461	0.466	0.467	0.459	0.481	0.471	0.493	0.466	0.462	0.483	0.478	0.471	0.499	0.491	0.504	0.482	0.492	0.427	0.444	0.454
KE210	-0.122	11.901	2.99331e-07	4.25439e-07	Depleted	Metabolism	Carbohydrate Metabolism	Pentose and glucuronate interconversions	0.39	0.372	0.392	0.391	0.366	0.388	0.378	0.42	0.406	0.361	0.369	0.348	0.387	0.366	0.369	0.36	0.415	0.348	0.393	0.369	0.393	0.369	0.373	0.365	0.365	0.398	0.389	0.378	0.378	0.414	0.421	0.383	0.464	0.423	0.383	0.428	0.449	0.394	0.296	0.341	0.323
KE104	-0.083	12.88	2.57007e-06	3.5541e-06	Depleted	Metabolism	Lipid Metabolism	Fatty acid metabolism	0.778	0.722	0.745	0.811	0.782	0.713	0.735	0.738	0.762	0.771	0.773	0.674	0.813	0.769	0.746	0.766	0.781	0.686	0.718	0.756	0.8	0.743	0.787	0.774	0.775	0.791	0.744	0.854	0.698	0.815	0.784	0.842	0.765	0.833	0.847	0.891	0.821	0.835	0.752	0.691	0.848
KE16	-0.141	7.955	2.99113e-06	4.09945e-06	Depleted	Organismal Systems	Immune System	Antigen processing and presentation	0.025	0.024	0.028	0.023	0.022	0.025	0.024	0.024	0.026	0.027	0.026	0.026	0.025	0.027	0.027	0.027	0.025	0.026	0.027	0.026	0.025	0.028	0.026	0.027	0.027	0.026	0.027	0.023	0.028	0.026	0.026	0.026	0.027	0.025	0.025	0.022	0.021	0.025	0.026	0.028	0.027
KE237	-0.141	7.955	2.99113e-06	4.09945e-06	Depleted	Organismal Systems	Endocrine System	ProgesteroneRice seedmediated oocyte maturation	0.025	0.024	0.028	0.023	0.022	0.025	0.024	0.024	0.026	0.027	0.026	0.026	0.025	0.027	0.027	0.027	0.025	0.026	0.027	0.026	0.025	0.028	0.026	0.027	0.027	0.026	0.027	0.023	0.028	0.026	0.026	0.026	0.027	0.025	0.025	0.022	0.021	0.025	0.026	0.028	0.027
KE239	-0.14	7.955	3.10758e-06	4.24012e-06	Depleted	NA	NA	NA	0.025	0.024	0.028	0.023	0.022	0.025	0.024	0.024	0.026	0.027	0.026	0.026	0.025	0.027	0.027	0.027	0.025	0.026	0.027	0.026	0.025	0.028	0.026	0.027	0.027	0.026	0.027	0.023	0.028	0.026	0.026	0.026	0.027	0.025	0.025	0.022	0.021	0.025	0.026	0.028	0.027
KE181	-0.139	7.957	3.46437e-06	4.68594e-06	Depleted	Organismal Systems	Immune System	NODRice seedlike receptor signaling pathway	0.025	0.024	0.028	0.023	0.022	0.025	0.024	0.024	0.026	0.027	0.026	0.026	0.025	0.027	0.027	0.027	0.025	0.026	0.027	0.026	0.025	0.028	0.026	0.027	0.027	0.026	0.027	0.023	0.028	0.026	0.026	0.026	0.027	0.025	0.025	0.022	0.021	0.025	0.027	0.028	0.027
KE74	-2.071	-5.883	3.46484e-06	4.68594e-06	Depleted	Organismal Systems	Immune System	Complement and coagulation cascades	0	0	0	0	0	0	0	0	0	0	0	0	0	0	0	0	0	0	0	0	0	0	0	0	0	0	0	0	0	0	0	0	0	0	0	0	0	0	0	0	0
KE127	-0.072	11.697	5.91623e-06	7.89688e-06	Depleted	Metabolism	Lipid Metabolism	Glycerolipid metabolism	0.344	0.316	0.335	0.338	0.316	0.325	0.323	0.337	0.342	0.332	0.339	0.327	0.347	0.337	0.334	0.336	0.354	0.324	0.342	0.34	0.346	0.333	0.339	0.329	0.328	0.336	0.344	0.347	0.334	0.394	0.385	0.332	0.419	0.367	0.333	0.363	0.369	0.343	0.29	0.326	0.314
KE236	-0.324	6.494	1.03098e-05	1.37018e-05	Depleted	NA	NA	NA	0.009	0.009	0.009	0.007	0.007	0.007	0.006	0.008	0.008	0.009	0.007	0.009	0.008	0.008	0.007	0.008	0.009	0.008	0.007	0.007	0.009	0.008	0.009	0.009	0.009	0.009	0.008	0.008	0.007	0.008	0.008	0.01	0.007	0.011	0.009	0.008	0.009	0.012	0.016	0.014	0.011
KE48	-0.641	4.508	1.32387e-05	1.75185e-05	Depleted	Metabolism	Biosynthesis of Other Secondary Metabolites	Caffeine metabolism	0.002	0.003	0.003	0.002	0.002	0.001	0.001	0.002	0.002	0.002	0.001	0	0.002	0.002	0.002	0.002	0.003	0	0.003	0.001	0.003	0.001	0.002	0.002	0.002	0.002	0.002	0.002	0.002	0.002	0.003	0.002	0.002	0.004	0.003	0.003	0.003	0.003	0.001	0.001	0.001
KE307	-0.079	12.117	1.51468e-05	1.99574e-05	Depleted	Metabolism	Amino Acid Metabolism	Tyrosine metabolism	0.459	0.425	0.465	0.459	0.446	0.439	0.443	0.464	0.461	0.456	0.448	0.413	0.464	0.458	0.456	0.455	0.481	0.416	0.464	0.444	0.481	0.451	0.465	0.463	0.465	0.468	0.452	0.464	0.442	0.459	0.481	0.477	0.453	0.487	0.473	0.491	0.488	0.487	0.422	0.411	0.447
KE86	-0.068	12.301	2.08257e-05	2.73226e-05	Depleted	Genetic Information Processing	Replication and Repair	DNA replication	0.524	0.48	0.545	0.502	0.508	0.517	0.513	0.517	0.529	0.546	0.523	0.531	0.52	0.538	0.537	0.534	0.519	0.527	0.535	0.529	0.532	0.543	0.539	0.534	0.532	0.525	0.532	0.512	0.538	0.526	0.533	0.523	0.531	0.54	0.511	0.504	0.497	0.542	0.533	0.543	0.535
KE290	-0.098	10.486	3.96167e-05	5.17546e-05	Depleted	Metabolism	Metabolism of Terpenoids and Polyketides	Tetracycline biosynthesis	0.147	0.138	0.154	0.143	0.144	0.153	0.148	0.159	0.153	0.151	0.148	0.151	0.146	0.148	0.148	0.148	0.146	0.151	0.15	0.15	0.147	0.153	0.147	0.151	0.152	0.148	0.15	0.138	0.155	0.136	0.142	0.151	0.14	0.14	0.147	0.138	0.145	0.144	0.156	0.155	0.146
KE65	-0.07	11.499	0.000123078	0.000159431	Depleted	Metabolism	Xenobiotics Biodegradation and Metabolism	Chloroalkane and chloroalkene degradation	0.3	0.276	0.298	0.322	0.31	0.305	0.32	0.312	0.305	0.291	0.3	0.271	0.306	0.29	0.293	0.294	0.304	0.273	0.295	0.292	0.303	0.288	0.295	0.296	0.302	0.306	0.295	0.308	0.289	0.283	0.282	0.316	0.273	0.297	0.304	0.323	0.322	0.301	0.287	0.27	0.294
KE250	-0.411	5.415	0.000181486	0.000234102	Depleted	Organismal Systems	Immune System	RIGRice seedIRice seedlike receptor signaling pathway	0.004	0.005	0.003	0.004	0.003	0.003	0.003	0.003	0.003	0.004	0.003	0.004	0.003	0.004	0.004	0.004	0.005	0.004	0.004	0.003	0.004	0.003	0.004	0.003	0.003	0.003	0.004	0.003	0.003	0.007	0.007	0.003	0.008	0.005	0.003	0.004	0.005	0.004	0.002	0.003	0.002
KE251	-0.05	12.058	0.000306078	0.000393163	Depleted	Genetic Information Processing	Folding Sorting and Degradation	RNA degradation	0.445	0.403	0.469	0.428	0.432	0.446	0.435	0.454	0.457	0.462	0.451	0.442	0.45	0.453	0.455	0.452	0.44	0.444	0.453	0.455	0.449	0.462	0.457	0.458	0.46	0.451	0.45	0.443	0.456	0.435	0.447	0.444	0.44	0.451	0.435	0.428	0.425	0.452	0.444	0.451	0.448
KE135	-1.047	-1.083	0.000312917	0.000400273	Depleted	Metabolism	Glycan Biosynthesis and Metabolism	Glycosphingolipid biosynthesis Rice seed lacto and neolacto series	0	0	0	0	0	0	0	0	0	0	0	0	0	0	0	0	0	0	0	0	0	0	0	0	0	0	0	0	0	0	0	0	0	0	0	0	0	0	0	0	0
KE178	-0.218	7.366	0.000356683	0.000452486	Depleted	Organismal Systems	Digestive System	Mineral absorption	0.016	0.017	0.018	0.015	0.017	0.014	0.015	0.016	0.016	0.018	0.017	0.017	0.017	0.018	0.018	0.017	0.015	0.017	0.017	0.017	0.017	0.019	0.019	0.02	0.021	0.017	0.017	0.016	0.018	0.014	0.018	0.017	0.014	0.015	0.018	0.014	0.013	0.017	0.019	0.018	0.017
KE144	-0.064	12.778	0.000377097	0.000476414	Depleted	Genetic Information Processing	Replication and Repair	Homologous recombination	0.729	0.666	0.754	0.693	0.698	0.711	0.701	0.712	0.732	0.763	0.738	0.752	0.723	0.75	0.747	0.745	0.724	0.75	0.743	0.748	0.737	0.757	0.749	0.74	0.739	0.725	0.739	0.705	0.746	0.748	0.75	0.725	0.762	0.754	0.704	0.691	0.691	0.745	0.751	0.772	0.742
KE200	-0.044	13.311	0.000919435	0.00114742	Depleted	Unclassified	Metabolism	Others	1.062	0.96	1.107	1.067	1.058	1.089	1.087	1.131	1.096	1.044	1.047	1.01	1.062	1.056	1.079	1.067	1.074	1.02	1.111	1.049	1.063	1.075	1.05	1.082	1.099	1.075	1.068	1.042	1.085	1.005	1.02	1.077	1.02	1.03	1.04	1.059	1.104	1.047	1.033	1.018	1.007
KE248	-0.058	13.724	0.000966864	0.00120173	Depleted	Metabolism	Nucleotide Metabolism	Pyrimidine metabolism	1.408	1.28	1.446	1.381	1.378	1.422	1.411	1.402	1.425	1.438	1.411	1.414	1.421	1.433	1.441	1.429	1.394	1.411	1.417	1.426	1.429	1.447	1.435	1.418	1.41	1.415	1.42	1.409	1.428	1.405	1.448	1.379	1.436	1.441	1.357	1.377	1.353	1.431	1.377	1.413	1.416
KE154	-0.058	9.395	0.00531055	0.00654755	Depleted	Metabolism	Biosynthesis of Other Secondary Metabolites	Isoquinoline alkaloid biosynthesis	0.07	0.064	0.072	0.071	0.069	0.075	0.074	0.072	0.072	0.068	0.069	0.072	0.07	0.07	0.073	0.07	0.07	0.074	0.071	0.071	0.071	0.072	0.069	0.069	0.07	0.07	0.07	0.068	0.069	0.07	0.068	0.067	0.072	0.067	0.063	0.067	0.074	0.066	0.066	0.066	0.065
KE61	-0.057	11.631	0.00708841	0.00870457	Depleted	Unclassified	Cellular Processes and Signaling	Cell motility and secretion	0.33	0.3	0.332	0.311	0.331	0.34	0.328	0.331	0.332	0.342	0.344	0.364	0.327	0.335	0.33	0.33	0.326	0.368	0.333	0.349	0.323	0.339	0.329	0.342	0.339	0.328	0.338	0.313	0.345	0.315	0.311	0.31	0.322	0.31	0.323	0.289	0.311	0.321	0.363	0.366	0.338
KE113	-0.033	12.475	0.0126742	0.0154404	Depleted	Metabolism	Carbohydrate Metabolism	Fructose and mannose metabolism	0.597	0.534	0.583	0.611	0.602	0.618	0.622	0.591	0.587	0.587	0.583	0.607	0.582	0.595	0.604	0.599	0.605	0.606	0.599	0.586	0.592	0.598	0.587	0.576	0.582	0.579	0.59	0.579	0.585	0.628	0.613	0.554	0.65	0.609	0.542	0.587	0.615	0.589	0.556	0.574	0.577
KE312	-0.051	13.125	0.0212107	0.025536	Depleted	Metabolism	Amino Acid Metabolism	Valine leucine and isoleucine degradation	0.932	0.846	0.909	0.956	0.923	0.853	0.866	0.896	0.924	0.927	0.928	0.796	0.988	0.926	0.893	0.916	0.932	0.813	0.864	0.91	0.964	0.893	0.95	0.933	0.927	0.958	0.897	1.031	0.842	0.977	0.955	1.02	0.93	1.006	1.023	1.065	0.984	0.999	0.864	0.804	1.004
KE166	-0.031	12.613	0.0222875	0.0267275	Depleted	Metabolism	Amino Acid Metabolism	Lysine biosynthesis	0.657	0.587	0.653	0.661	0.655	0.668	0.667	0.656	0.66	0.645	0.667	0.677	0.669	0.656	0.658	0.655	0.651	0.673	0.655	0.669	0.659	0.662	0.651	0.647	0.644	0.653	0.661	0.665	0.662	0.663	0.67	0.635	0.675	0.658	0.634	0.646	0.65	0.643	0.643	0.662	0.647
KE100	-0.061	9.555	0.0226151	0.0270149	Depleted	Metabolism	Xenobiotics Biodegradation and Metabolism	Ethylbenzene degradation	0.078	0.072	0.08	0.08	0.078	0.069	0.071	0.08	0.077	0.081	0.074	0.061	0.077	0.078	0.078	0.077	0.081	0.062	0.078	0.071	0.083	0.077	0.082	0.08	0.081	0.08	0.075	0.077	0.073	0.078	0.083	0.087	0.075	0.087	0.087	0.091	0.084	0.089	0.077	0.07	0.082
KE10	-0.029	13.683	0.0369126	0.0439231	Depleted	Metabolism	Amino Acid Metabolism	Amino acid related enzymes	1.38	1.23	1.391	1.367	1.378	1.408	1.396	1.377	1.381	1.39	1.384	1.415	1.38	1.392	1.4	1.389	1.359	1.417	1.392	1.397	1.379	1.408	1.385	1.374	1.37	1.362	1.393	1.363	1.406	1.391	1.4	1.341	1.415	1.382	1.333	1.334	1.352	1.37	1.38	1.411	1.384
KE110	-0.106	9.215	0.0426416	0.0505443	Depleted	Metabolism	Xenobiotics Biodegradation and Metabolism	Fluorobenzoate degradation	0.061	0.057	0.061	0.061	0.056	0.054	0.056	0.064	0.066	0.053	0.057	0.042	0.062	0.057	0.057	0.056	0.072	0.043	0.065	0.055	0.068	0.056	0.059	0.062	0.06	0.065	0.061	0.064	0.059	0.056	0.07	0.068	0.056	0.069	0.072	0.075	0.07	0.07	0.048	0.048	0.051
KE224	-0.723	5.269	0.0453801	0.0535834	Depleted	Metabolism	Energy Metabolism	Photosynthesis Rice seed antenna proteins	0.003	0.005	0.005	0.002	0.002	0.007	0.004	0.003	0.003	0.003	0.005	0.003	0.004	0.004	0.008	0.005	0.003	0.005	0.003	0.005	0.002	0.007	0.005	0.008	0.014	0.002	0.002	0.002	0.003	0.002	0.001	0	0.003	0	0	0	0.002	0.001	0	0.001	0
KE138	-0.046	12.978	0.0460335	0.0541467	Depleted	Metabolism	Carbohydrate Metabolism	Glyoxylate and dicarboxylate metabolism	0.842	0.764	0.85	0.833	0.828	0.811	0.827	0.833	0.846	0.853	0.825	0.789	0.838	0.838	0.819	0.828	0.846	0.793	0.833	0.817	0.856	0.822	0.852	0.856	0.847	0.86	0.833	0.848	0.821	0.831	0.814	0.921	0.8	0.853	0.915	0.91	0.857	0.888	0.868	0.829	0.87
KE94	12.3	2.718	0	0	Enriched	Organismal Systems	Excretory System	Endocrine and other factorRice seedregulated calcium reabsorption	0.001	0	0.002	0.001	0.002	0.002	0.002	0.003	0.002	0.001	0.001	0.001	0	0.001	0.002	0.001	0.001	0.001	0.003	0.001	0.001	0.002	0.001	0.001	0.001	0.001	0.003	0	0.004	0	0	0.001	0	0	0.003	0.001	0.001	0	0.001	0.002	0.001
KE118	12.3	2.718	0	0	Enriched	Organismal Systems	Digestive System	Gastric acid secretion	0.001	0	0.002	0.001	0.002	0.002	0.002	0.003	0.002	0.001	0.001	0.001	0	0.001	0.002	0.001	0.001	0.001	0.003	0.001	0.001	0.002	0.001	0.001	0.001	0.001	0.003	0	0.004	0	0	0.001	0	0	0.003	0.001	0.001	0	0.001	0.002	0.001
KE265	12.3	2.718	0	0	Enriched	Organismal Systems	Digestive System	Salivary secretion	0.001	0	0.002	0.001	0.002	0.002	0.002	0.003	0.002	0.001	0.001	0.001	0	0.001	0.002	0.001	0.001	0.001	0.003	0.001	0.001	0.002	0.001	0.001	0.001	0.001	0.003	0	0.004	0	0	0.001	0	0	0.003	0.001	0.001	0	0.001	0.002	0.001
KE7	12.184	2.725	0	0	Enriched	Organismal Systems	Excretory System	AldosteroneRice seedregulated sodium reabsorption	0.001	0	0.002	0.002	0.002	0.002	0.002	0.003	0.002	0.001	0.001	0.001	0.001	0.001	0.002	0.001	0.001	0.001	0.003	0.001	0.001	0.002	0.001	0.001	0.001	0.001	0.003	0	0.004	0	0	0.001	0	0	0.003	0.001	0.001	0.001	0.001	0.002	0.001
KE4	1.246	9.679	0	0	Enriched	Organismal Systems	Endocrine System	Adipocytokine signaling pathway	0.115	0.043	0.106	0.117	0.118	0.106	0.107	0.107	0.109	0.111	0.113	0.112	0.116	0.116	0.114	0.115	0.11	0.114	0.108	0.113	0.113	0.114	0.112	0.109	0.109	0.109	0.113	0.12	0.108	0.131	0.114	0.117	0.126	0.12	0.118	0.124	0.118	0.117	0.119	0.11	0.134
KE245	1.212	9.537	6.27957435864224e-321	2.14202160754472e-319	Enriched	Genetic Information Processing	Folding Sorting and Degradation	Protein processing in endoplasmic reticulum	0.104	0.039	0.101	0.109	0.112	0.117	0.119	0.094	0.098	0.102	0.103	0.125	0.101	0.105	0.108	0.104	0.097	0.127	0.108	0.106	0.103	0.107	0.102	0.098	0.101	0.098	0.104	0.098	0.107	0.105	0.104	0.086	0.107	0.098	0.084	0.094	0.093	0.097	0.113	0.114	0.103
KE204	9.939	2.777	2.35632e-222	3.80731e-221	Enriched	Organismal Systems	Digestive System	Pancreatic secretion	0.001	0	0.002	0.002	0.002	0.002	0.002	0.003	0.002	0.001	0.001	0.001	0.001	0.001	0.002	0.001	0.001	0.001	0.003	0.001	0.001	0.002	0.001	0.001	0.001	0.001	0.003	0.001	0.004	0	0	0.001	0	0	0.003	0.001	0.001	0	0.001	0.002	0.001
KE187	1.325	10.34	6.22364e-190	7.34868e-189	Enriched	Metabolism	Xenobiotics Biodegradation and Metabolism	Nitrotoluene degradation	0.185	0.065	0.151	0.218	0.238	0.22	0.24	0.154	0.156	0.172	0.174	0.252	0.166	0.178	0.186	0.181	0.161	0.252	0.174	0.174	0.164	0.18	0.169	0.157	0.164	0.152	0.172	0.175	0.175	0.196	0.153	0.146	0.178	0.171	0.139	0.161	0.182	0.162	0.228	0.202	0.213
KE216	9.434	1.887	2.34892e-188	2.57542e-187	Enriched	Cellular Processes	Transport and Catabolism	Phagosome	0.001	0	0.001	0.001	0.001	0.002	0.001	0.001	0.001	0.001	0.001	0.001	0.001	0.001	0.001	0.001	0.001	0.001	0.001	0.001	0.001	0.001	0.001	0.001	0.001	0.001	0.001	0.001	0.001	0	0.001	0	0	0	0	0	0.001	0	0	0.001	0
KE274	10.164	-0.529	4.36577e-186	4.6217e-185	Enriched	Genetic Information Processing	Transcription	Spliceosome	0	0	0	0	0	0	0	0	0	0	0	0	0	0	0	0	0	0	0	0	0	0	0	0	0	0	0	0	0	0	0	0	0	0	0	0	0	0	0	0	0
KE3	8.378	0.634	3.92898e-175	3.0155e-174	Enriched	Cellular Processes	Cell Communication	Adherens junction	0	0	0	0	0	0	0	0	0	0	0	0	0.001	0	0	0	0	0.001	0	0	0	0	0	0	0	0	0	0	0	0	0	0	0	0	0	0	0	0	0	0	0
KE20	8.378	0.634	3.92898e-175	3.0155e-174	Enriched	NA	NA	NA	0	0	0	0	0	0	0	0	0	0	0	0	0.001	0	0	0	0	0.001	0	0	0	0	0	0	0	0	0	0	0	0	0	0	0	0	0	0	0	0	0	0	0
KE88	8.378	0.634	3.92898e-175	3.0155e-174	Enriched	NA	NA	NA	0	0	0	0	0	0	0	0	0	0	0	0	0.001	0	0	0	0	0.001	0	0	0	0	0	0	0	0	0	0	0	0	0	0	0	0	0	0	0	0	0	0	0
KE156	8.378	0.634	3.92898e-175	3.0155e-174	Enriched	Organismal Systems	Immune System	Leukocyte transendothelial migration	0	0	0	0	0	0	0	0	0	0	0	0	0.001	0	0	0	0	0.001	0	0	0	0	0	0	0	0	0	0	0	0	0	0	0	0	0	0	0	0	0	0	0
KE227	8.378	0.634	3.92898e-175	3.0155e-174	Enriched	Organismal Systems	Sensory System	Phototransduction Rice seed fly	0	0	0	0	0	0	0	0	0	0	0	0	0.001	0	0	0	0	0.001	0	0	0	0	0	0	0	0	0	0	0	0	0	0	0	0	0	0	0	0	0	0	0
KE254	8.378	0.634	3.92898e-175	3.0155e-174	Enriched	Cellular Processes	Cell Motility	Regulation of actin cytoskeleton	0	0	0	0	0	0	0	0	0	0	0	0	0.001	0	0	0	0	0.001	0	0	0	0	0	0	0	0	0	0	0	0	0	0	0	0	0	0	0	0	0	0	0
KE292	8.378	0.634	3.92898e-175	3.0155e-174	Enriched	Cellular Processes	Cell Communication	Tight junction	0	0	0	0	0	0	0	0	0	0	0	0	0.001	0	0	0	0	0.001	0	0	0	0	0	0	0	0	0	0	0	0	0	0	0	0	0	0	0	0	0	0	0
KE111	8.297	0.658	8.23206e-171	6.16401e-170	Enriched	Cellular Processes	Cell Communication	Focal adhesion	0	0	0	0	0	0	0	0	0	0	0	0	0.001	0	0	0	0	0.001	0	0	0	0	0	0	0	0	0	0	0	0	0	0	0	0	0	0	0	0	0	0	0
KE273	1.248	9.645	2.79237e-168	2.04109e-167	Enriched	Metabolism	Lipid Metabolism	Sphingolipid metabolism	0.113	0.042	0.115	0.115	0.11	0.117	0.116	0.129	0.125	0.091	0.11	0.107	0.114	0.106	0.109	0.102	0.115	0.111	0.114	0.113	0.111	0.114	0.098	0.104	0.099	0.113	0.116	0.106	0.114	0.121	0.125	0.105	0.147	0.106	0.099	0.113	0.13	0.096	0.08	0.1	0.083
KE191	0.296	11.59	3.95918e-166	2.82667e-165	Enriched	Genetic Information Processing	Replication and Repair	Nucleotide excision repair	0.355	0.253	0.354	0.352	0.35	0.352	0.35	0.355	0.359	0.353	0.356	0.35	0.359	0.355	0.355	0.356	0.354	0.349	0.356	0.357	0.359	0.356	0.353	0.349	0.345	0.351	0.354	0.359	0.353	0.354	0.363	0.352	0.358	0.369	0.353	0.358	0.355	0.364	0.344	0.349	0.354
KE32	4.483	4.954	7.80608e-165	5.44651e-164	Enriched	Organismal Systems	Digestive System	Bile secretion	0.006	0	0.005	0.007	0.007	0.007	0.007	0.006	0.006	0.004	0.005	0.006	0.004	0.005	0.006	0.005	0.005	0.006	0.007	0.005	0.005	0.006	0.005	0.004	0.005	0.005	0.007	0.004	0.008	0.007	0.007	0.003	0.009	0.005	0.004	0.005	0.006	0.004	0.003	0.006	0.002
KE201	0.257	13.847	4.0886e-144	2.46118e-143	Enriched	Metabolism	Energy Metabolism	Oxidative phosphorylation	1.678	1.23	1.644	1.677	1.712	1.719	1.705	1.678	1.698	1.652	1.713	1.785	1.709	1.671	1.669	1.657	1.645	1.784	1.699	1.736	1.674	1.686	1.651	1.662	1.633	1.635	1.694	1.682	1.732	1.642	1.703	1.611	1.695	1.64	1.623	1.606	1.636	1.611	1.716	1.75	1.602
KE202	0.732	10.779	2.83591e-142	1.67428e-141	Enriched	Organismal Systems	Endocrine System	PPAR signaling pathway	0.224	0.119	0.212	0.23	0.223	0.202	0.204	0.211	0.219	0.218	0.224	0.2	0.234	0.222	0.215	0.22	0.218	0.203	0.204	0.221	0.227	0.219	0.223	0.219	0.218	0.222	0.218	0.246	0.205	0.249	0.228	0.237	0.239	0.241	0.243	0.255	0.234	0.238	0.215	0.207	0.252
KE209	0.64	9.256	2.6596e-130	1.54056e-129	Enriched	Metabolism	Biosynthesis of Other Secondary Metabolites	Penicillin and cephalosporin biosynthesis	0.077	0.043	0.072	0.076	0.075	0.073	0.07	0.084	0.08	0.067	0.079	0.069	0.083	0.071	0.07	0.069	0.077	0.07	0.073	0.078	0.08	0.074	0.072	0.074	0.072	0.077	0.076	0.081	0.074	0.078	0.083	0.076	0.085	0.076	0.077	0.079	0.086	0.073	0.066	0.069	0.069
KE233	0.379	11.616	1.89209e-122	1.07569e-121	Enriched	Metabolism	Metabolism of Terpenoids and Polyketides	Prenyltransferases	0.369	0.249	0.363	0.373	0.374	0.376	0.375	0.362	0.37	0.358	0.374	0.378	0.379	0.371	0.376	0.369	0.358	0.38	0.365	0.377	0.374	0.382	0.366	0.365	0.364	0.356	0.372	0.375	0.369	0.384	0.383	0.345	0.394	0.367	0.337	0.359	0.363	0.36	0.355	0.37	0.367
KE40	0.742	9.034	7.89493e-118	4.32812e-117	Enriched	Metabolism	Metabolism of Terpenoids and Polyketides	Biosynthesis of vancomycin group antibiotics	0.067	0.035	0.065	0.069	0.072	0.071	0.071	0.066	0.067	0.064	0.069	0.073	0.068	0.067	0.068	0.067	0.064	0.073	0.066	0.069	0.066	0.069	0.065	0.065	0.064	0.064	0.067	0.067	0.067	0.068	0.07	0.061	0.071	0.066	0.061	0.062	0.065	0.063	0.064	0.066	0.066
KE45	0.686	8.757	8.71132e-116	4.69188e-115	Enriched	Metabolism	Biosynthesis of Other Secondary Metabolites	Butirosin and neomycin biosynthesis	0.055	0.03	0.053	0.056	0.054	0.052	0.051	0.057	0.056	0.051	0.055	0.052	0.056	0.053	0.053	0.053	0.056	0.052	0.054	0.054	0.057	0.054	0.053	0.052	0.051	0.053	0.055	0.056	0.054	0.058	0.062	0.051	0.064	0.057	0.052	0.058	0.058	0.054	0.045	0.051	0.048
KE147	6.069	4.945	5.43793e-104	2.69265e-103	Enriched	Metabolism	Biosynthesis of Other Secondary Metabolites	Indole alkaloid biosynthesis	0.006	0	0.004	0.006	0.006	0.007	0.006	0.007	0.005	0.003	0.005	0.005	0.005	0.004	0.005	0.004	0.006	0.006	0.005	0.005	0.004	0.004	0.004	0.004	0.004	0.004	0.006	0.004	0.005	0.007	0.005	0.005	0.009	0.005	0.005	0.006	0.01	0.003	0.004	0.006	0.003
KE230	0.469	10.57	3.68346e-98	1.73972e-97	Enriched	Metabolism	Metabolism of Terpenoids and Polyketides	Polyketide sugar unit biosynthesis	0.183	0.116	0.187	0.181	0.185	0.187	0.189	0.183	0.188	0.183	0.187	0.191	0.183	0.186	0.188	0.185	0.176	0.192	0.187	0.189	0.182	0.191	0.183	0.183	0.181	0.181	0.189	0.181	0.192	0.181	0.184	0.179	0.188	0.183	0.178	0.172	0.172	0.18	0.178	0.186	0.181
KE258	1.096	9.831	4.28206e-96	1.99181e-95	Enriched	Unclassified	Genetic Information Processing	Restriction enzyme	0.125	0.051	0.13	0.115	0.123	0.128	0.127	0.119	0.123	0.14	0.131	0.154	0.116	0.128	0.132	0.127	0.119	0.152	0.135	0.137	0.119	0.134	0.13	0.124	0.126	0.122	0.133	0.107	0.141	0.122	0.12	0.112	0.125	0.12	0.111	0.096	0.108	0.115	0.147	0.156	0.125
KE12	0.26	13.219	1.18263e-94	5.33923e-94	Enriched	Genetic Information Processing	Translation	AminoacylRice seedtRNA biosynthesis	1.086	0.794	1.084	1.089	1.093	1.121	1.119	1.08	1.092	1.089	1.094	1.122	1.092	1.093	1.103	1.094	1.061	1.123	1.093	1.104	1.089	1.108	1.085	1.071	1.065	1.064	1.097	1.078	1.107	1.095	1.109	1.043	1.119	1.077	1.035	1.058	1.062	1.063	1.074	1.102	1.081
KE280	2.11	8.278	9.02985e-89	3.96023e-88	Enriched	Metabolism	Biosynthesis of Other Secondary Metabolites	Stilbenoid diarylheptanoid and gingerol biosynthesis	0.049	0.01	0.042	0.066	0.057	0.048	0.051	0.049	0.05	0.039	0.051	0.037	0.055	0.044	0.045	0.047	0.049	0.038	0.04	0.048	0.053	0.046	0.043	0.044	0.045	0.048	0.046	0.057	0.041	0.051	0.054	0.047	0.051	0.046	0.045	0.062	0.061	0.046	0.039	0.039	0.047
KE180	2.464	8.392	9.66556e-84	4.12129e-83	Enriched	Metabolism	Glycan Biosynthesis and Metabolism	NRice seedGlycan biosynthesis	0.055	0.009	0.047	0.059	0.056	0.064	0.065	0.049	0.052	0.047	0.054	0.066	0.056	0.05	0.054	0.05	0.052	0.067	0.054	0.056	0.051	0.052	0.05	0.045	0.045	0.047	0.053	0.053	0.053	0.066	0.062	0.039	0.074	0.056	0.035	0.05	0.059	0.046	0.045	0.055	0.041
KE289	0.209	12.272	6.23391e-83	2.55175e-82	Enriched	Metabolism	Metabolism of Terpenoids and Polyketides	Terpenoid backbone biosynthesis	0.556	0.421	0.555	0.564	0.566	0.558	0.562	0.543	0.553	0.56	0.554	0.553	0.559	0.564	0.565	0.566	0.541	0.557	0.548	0.556	0.56	0.565	0.559	0.549	0.549	0.546	0.551	0.56	0.548	0.568	0.571	0.548	0.569	0.567	0.535	0.555	0.548	0.564	0.55	0.545	0.576
KE103	7.102	1.82	6.67148e-80	2.65993e-79	Enriched	Metabolism	Lipid Metabolism	Fatty acid elongation in mitochondria	0.001	0	0.001	0	0	0.001	0.001	0.001	0.001	0.001	0.001	0.001	0.001	0.001	0.001	0.001	0.001	0.001	0.001	0.001	0.001	0.001	0.001	0.001	0.001	0.001	0.001	0.001	0.001	0	0	0	0	0.001	0	0	0.001	0	0.001	0.001	0.001
KE54	0.24	13.492	9.28489e-80	3.65444e-79	Enriched	Metabolism	Energy Metabolism	Carbon fixation pathways in prokaryotes	1.306	0.967	1.244	1.341	1.385	1.348	1.36	1.227	1.26	1.304	1.311	1.424	1.309	1.324	1.325	1.319	1.257	1.437	1.293	1.324	1.284	1.316	1.297	1.266	1.264	1.241	1.282	1.31	1.284	1.348	1.295	1.241	1.33	1.288	1.217	1.25	1.265	1.261	1.353	1.295	1.382
KE281	0.353	11.54	2.88894e-77	1.12266e-76	Enriched	Metabolism	Biosynthesis of Other Secondary Metabolites	Streptomycin biosynthesis	0.348	0.238	0.339	0.353	0.354	0.349	0.354	0.343	0.35	0.334	0.348	0.355	0.347	0.346	0.347	0.343	0.346	0.355	0.351	0.349	0.349	0.351	0.339	0.336	0.332	0.336	0.353	0.347	0.353	0.363	0.371	0.331	0.381	0.353	0.328	0.347	0.347	0.343	0.327	0.348	0.331
KE315	6.832	4.067	8.36902e-69	3.09553e-68	Enriched	Organismal Systems	Excretory System	VasopressinRice seedregulated water reabsorption	0.003	0	0.003	0.003	0.002	0.004	0.004	0.003	0.003	0.003	0.003	0.004	0.002	0.003	0.003	0.003	0.003	0.004	0.004	0.003	0.002	0.003	0.003	0.002	0.002	0.002	0.003	0.002	0.004	0.005	0.004	0.002	0.006	0.003	0.001	0.002	0.004	0.002	0.002	0.004	0.001
KE28	2.874	5.822	4.33302e-68	1.58361e-67	Enriched	Genetic Information Processing	Transcription	Basal transcription factors	0.01	0.001	0.01	0.011	0.01	0.015	0.015	0.01	0.011	0.008	0.01	0.008	0.014	0.008	0.01	0.009	0.009	0.009	0.012	0.01	0.01	0.008	0.009	0.007	0.007	0.012	0.01	0.016	0.011	0.007	0.009	0.007	0.007	0.01	0.009	0.014	0.008	0.009	0.004	0.006	0.005
KE109	1.605	7.793	1.73716e-67	6.27423e-67	Enriched	Metabolism	Biosynthesis of Other Secondary Metabolites	Flavonoid biosynthesis	0.033	0.01	0.03	0.036	0.034	0.032	0.032	0.036	0.035	0.026	0.037	0.029	0.041	0.032	0.032	0.032	0.032	0.03	0.03	0.037	0.036	0.033	0.03	0.033	0.032	0.031	0.033	0.042	0.031	0.032	0.038	0.029	0.035	0.029	0.033	0.035	0.036	0.028	0.024	0.027	0.028
KE159	0.156	13.014	2.46175e-66	8.78788e-66	Enriched	Metabolism	Lipid Metabolism	Lipid biosynthesis proteins	0.916	0.72	0.902	0.93	0.919	0.896	0.9	0.916	0.924	0.895	0.933	0.892	0.943	0.916	0.907	0.912	0.898	0.901	0.893	0.93	0.918	0.92	0.904	0.915	0.909	0.909	0.918	0.944	0.902	0.933	0.913	0.929	0.933	0.913	0.927	0.94	0.931	0.902	0.895	0.891	0.939
KE14	1.588	7.266	5.96419e-66	2.1046e-65	Enriched	NA	NA	NA	0.023	0.007	0.022	0.023	0.022	0.022	0.022	0.023	0.023	0.019	0.023	0.022	0.026	0.021	0.021	0.02	0.022	0.022	0.021	0.023	0.024	0.022	0.021	0.023	0.022	0.023	0.023	0.025	0.022	0.024	0.023	0.021	0.026	0.023	0.021	0.025	0.025	0.022	0.02	0.022	0.022
KE240	0.49	8.594	1.90779e-61	6.50769e-61	Enriched	Genetic Information Processing	Folding Sorting and Degradation	Proteasome	0.047	0.029	0.046	0.047	0.047	0.048	0.051	0.039	0.047	0.047	0.045	0.048	0.049	0.045	0.045	0.046	0.047	0.047	0.047	0.046	0.047	0.045	0.047	0.045	0.043	0.046	0.045	0.054	0.045	0.048	0.048	0.044	0.046	0.056	0.046	0.054	0.043	0.053	0.04	0.044	0.047
KE146	3.039	4.282	1.77701e-59	5.86606e-59	Enriched	NA	NA	NA	0.003	0	0.003	0.004	0.004	0.004	0.003	0.006	0.004	0.002	0.003	0.002	0.003	0.002	0.003	0.002	0.004	0.003	0.003	0.003	0.003	0.003	0.002	0.003	0.003	0.003	0.003	0.003	0.003	0.002	0.002	0.003	0.002	0.003	0.003	0.003	0.006	0.003	0.003	0.003	0.003
KE161	0.262	9.422	5.50511e-59	1.79795e-58	Enriched	Metabolism	Metabolism of Cofactors and Vitamins	Lipoic acid metabolism	0.078	0.057	0.079	0.079	0.08	0.079	0.078	0.077	0.077	0.079	0.076	0.08	0.076	0.081	0.081	0.081	0.077	0.081	0.079	0.076	0.078	0.082	0.078	0.077	0.078	0.073	0.077	0.075	0.078	0.081	0.081	0.076	0.082	0.08	0.074	0.075	0.075	0.08	0.077	0.077	0.081
KE326	6.959	4.227	7.46211e-58	2.41144e-57	Enriched	Genetic Information Processing	Translation	mRNA surveillance pathway	0.003	0	0.002	0.005	0.006	0.007	0.008	0.003	0.003	0.002	0.003	0.006	0.004	0.003	0.003	0.003	0.003	0.006	0.003	0.003	0.003	0.003	0.003	0.002	0.002	0.003	0.003	0.005	0.004	0.002	0.002	0.001	0.002	0.002	0.001	0.003	0.003	0.002	0.002	0.003	0.002
KE229	0.625	10.345	9.18022e-58	2.93576e-57	Enriched	Metabolism	Xenobiotics Biodegradation and Metabolism	Polycyclic aromatic hydrocarbon degradation	0.162	0.092	0.161	0.18	0.17	0.157	0.166	0.159	0.162	0.155	0.153	0.128	0.159	0.158	0.158	0.16	0.174	0.132	0.164	0.147	0.171	0.156	0.157	0.159	0.16	0.165	0.158	0.158	0.15	0.163	0.166	0.177	0.156	0.165	0.173	0.192	0.188	0.173	0.142	0.133	0.16
KE313	8.205	3.02	2.30116e-57	7.28305e-57	Enriched	Metabolism	Glycan Biosynthesis and Metabolism	Various types of NRice seedglycan biosynthesis	0.002	0	0.002	0.002	0.002	0.004	0.004	0.002	0.002	0.001	0.001	0.002	0.002	0.001	0.002	0.001	0.001	0.002	0.002	0.001	0.001	0.001	0.002	0.001	0.001	0.002	0.002	0.002	0.003	0.001	0.001	0	0.001	0.001	0	0.001	0.001	0.001	0	0.002	0
KE57	8.182	2.265	5.21362e-55	1.59443e-54	Enriched	Cellular Processes	Cell Growth and Death	Cell cycle	0.001	0	0.001	0.001	0.001	0.002	0.002	0.001	0.001	0.001	0.001	0.001	0.001	0.001	0.001	0.001	0.001	0.001	0.001	0.001	0.001	0.001	0.001	0.001	0.001	0.001	0.001	0.002	0.001	0	0.001	0	0	0	0	0.001	0.001	0	0	0.001	0
KE142	8.182	2.265	5.29746e-55	1.59443e-54	Enriched	NA	NA	NA	0.001	0	0.001	0.001	0.001	0.002	0.002	0.001	0.001	0.001	0.001	0.001	0.001	0.001	0.001	0.001	0.001	0.001	0.001	0.001	0.001	0.001	0.001	0.001	0.001	0.001	0.001	0.002	0.001	0	0.001	0	0	0	0	0.001	0.001	0	0	0.001	0
KE171	8.182	2.265	5.29746e-55	1.59443e-54	Enriched	NA	NA	NA	0.001	0	0.001	0.001	0.001	0.002	0.002	0.001	0.001	0.001	0.001	0.001	0.001	0.001	0.001	0.001	0.001	0.001	0.001	0.001	0.001	0.001	0.001	0.001	0.001	0.001	0.001	0.002	0.001	0	0.001	0	0	0	0	0.001	0.001	0	0	0.001	0
KE327	8.182	2.265	5.29746e-55	1.59443e-54	Enriched	Environmental Information Processing	Signal Transduction	mTOR signaling pathway	0.001	0	0.001	0.001	0.001	0.002	0.002	0.001	0.001	0.001	0.001	0.001	0.001	0.001	0.001	0.001	0.001	0.001	0.001	0.001	0.001	0.001	0.001	0.001	0.001	0.001	0.001	0.002	0.001	0	0.001	0	0	0	0	0.001	0.001	0	0	0.001	0
KE9	0.299	11.182	1.12721e-53	3.35973e-53	Enriched	Unclassified	Metabolism	Amino acid metabolism	0.268	0.19	0.255	0.274	0.272	0.27	0.272	0.272	0.265	0.255	0.275	0.273	0.28	0.266	0.268	0.267	0.262	0.273	0.261	0.275	0.268	0.273	0.258	0.264	0.263	0.254	0.264	0.275	0.261	0.267	0.267	0.255	0.271	0.256	0.247	0.256	0.274	0.253	0.267	0.262	0.269
KE241	2.363	6.376	6.17735e-53	1.80614e-52	Enriched	Organismal Systems	Digestive System	Protein digestion and absorption	0.013	0.002	0.017	0.013	0.013	0.012	0.011	0.016	0.016	0.013	0.013	0.01	0.013	0.015	0.016	0.015	0.013	0.011	0.015	0.014	0.014	0.016	0.013	0.014	0.014	0.015	0.016	0.013	0.016	0.014	0.015	0.017	0.014	0.014	0.016	0.012	0.012	0.014	0.011	0.011	0.017
KE305	0.289	8.768	8.95223e-53	2.59277e-52	Enriched	NA	NA	NA	0.05	0.036	0.05	0.052	0.05	0.051	0.052	0.05	0.05	0.051	0.05	0.05	0.05	0.05	0.051	0.051	0.051	0.051	0.051	0.05	0.051	0.05	0.05	0.049	0.049	0.05	0.049	0.049	0.049	0.051	0.053	0.048	0.052	0.05	0.045	0.05	0.051	0.049	0.048	0.049	0.046
KE269	5.968	-0.052	1.14389e-51	3.25163e-51	Enriched	Metabolism	Metabolism of Terpenoids and Polyketides	Sesquiterpenoid biosynthesis	0	0	0	0	0	0	0	0	0	0	0	0	0	0	0	0	0	0	0	0	0	0	0	0	0	0	0	0	0	0	0	0	0	0	0	0	0	0	0	0	0
KE303	0.297	10.656	9.39792e-51	2.64694e-50	Enriched	NA	NA	NA	0.186	0.132	0.175	0.197	0.202	0.201	0.202	0.189	0.185	0.174	0.189	0.2	0.188	0.183	0.189	0.184	0.181	0.203	0.185	0.191	0.184	0.189	0.178	0.181	0.181	0.174	0.186	0.183	0.187	0.184	0.192	0.165	0.189	0.17	0.167	0.168	0.189	0.167	0.18	0.182	0.174
KE134	1.055	8.667	1.35032e-50	3.73468e-50	Enriched	Metabolism	Glycan Biosynthesis and Metabolism	Glycosphingolipid biosynthesis Rice seed globo series	0.055	0.023	0.054	0.054	0.049	0.052	0.05	0.06	0.06	0.044	0.052	0.051	0.055	0.052	0.052	0.049	0.06	0.052	0.056	0.054	0.057	0.054	0.048	0.047	0.044	0.055	0.059	0.051	0.057	0.07	0.074	0.05	0.089	0.059	0.048	0.058	0.066	0.05	0.032	0.049	0.036
KE37	6.677	1.554	1.87621e-50	5.14284e-50	Enriched	Metabolism	Metabolism of Terpenoids and Polyketides	Biosynthesis of type II polyketide backbone	0.001	0	0	0.002	0.001	0.001	0	0.001	0	0	0.001	0	0.001	0	0	0	0	0	0	0.001	0	0	0	0	0	0	0	0.001	0	0	0	0.001	0	0	0	0.001	0.001	0	0	0	0
KE117	0.315	11.857	4.43368e-48	1.19398e-47	Enriched	Metabolism	Carbohydrate Metabolism	Galactose metabolism	0.429	0.302	0.411	0.442	0.422	0.431	0.427	0.453	0.433	0.391	0.412	0.413	0.418	0.41	0.415	0.412	0.449	0.41	0.434	0.414	0.431	0.411	0.401	0.389	0.382	0.416	0.431	0.411	0.426	0.465	0.489	0.396	0.516	0.439	0.398	0.439	0.481	0.41	0.352	0.399	0.362
KE125	5.743	-4.502	1.04408e-47	2.78723e-47	Enriched	Environmental Information Processing	Signaling Molecules and Interaction	Glycan bindng proteins	0	0	0	0	0	0	0	0	0	0	0	0	0	0	0	0	0	0	0	0	0	0	0	0	0	0	0	0	0	0	0	0	0	0	0	0	0	0	0	0	0
KE177	0.26	13.472	6.82934e-47	1.79197e-46	Enriched	Metabolism	Energy Metabolism	Methane metabolism	1.294	0.948	1.234	1.372	1.401	1.419	1.458	1.204	1.236	1.302	1.243	1.451	1.209	1.28	1.331	1.298	1.252	1.464	1.313	1.25	1.252	1.283	1.287	1.211	1.237	1.238	1.271	1.221	1.288	1.336	1.264	1.167	1.318	1.275	1.151	1.245	1.274	1.239	1.37	1.344	1.287
KE279	0.941	7.899	1.94084e-46	5.00703e-46	Enriched	Metabolism	Lipid Metabolism	Steroid hormone biosynthesis	0.032	0.015	0.035	0.035	0.035	0.034	0.036	0.033	0.035	0.029	0.032	0.029	0.034	0.031	0.032	0.03	0.029	0.031	0.03	0.031	0.031	0.035	0.031	0.036	0.036	0.032	0.03	0.034	0.028	0.027	0.029	0.031	0.028	0.028	0.03	0.033	0.032	0.03	0.029	0.026	0.03
KE34	5.623	3.188	9.88739e-46	2.52952e-45	Enriched	Metabolism	Metabolism of Terpenoids and Polyketides	Biosynthesis of 12Rice seed 14Rice seed and 16Rice seedmembered macrolides	0.002	0	0.002	0.002	0.002	0.002	0.002	0.002	0.002	0.002	0.002	0.002	0.001	0.002	0.002	0.002	0.002	0.002	0.003	0.002	0.001	0.002	0.002	0.001	0.002	0.002	0.002	0.002	0.003	0.001	0.001	0.002	0.001	0.001	0.002	0.002	0.001	0.001	0.002	0.001	0.001
KE262	0.208	14.051	1.24559e-44	3.13439e-44	Enriched	Genetic Information Processing	Translation	Ribosome	1.907	1.444	1.929	1.894	1.917	1.974	1.961	1.896	1.916	1.935	1.916	1.971	1.915	1.936	1.952	1.93	1.851	1.973	1.918	1.939	1.913	1.966	1.925	1.9	1.89	1.883	1.923	1.894	1.938	1.915	1.954	1.826	1.959	1.91	1.809	1.832	1.828	1.896	1.891	1.948	1.916
KE256	2.394	5.207	2.0583e-44	5.13738e-44	Enriched	Organismal Systems	Endocrine System	ReninRice seedangiotensin system	0.006	0.001	0.006	0.006	0.006	0.007	0.005	0.01	0.007	0.004	0.006	0.004	0.006	0.004	0.005	0.005	0.007	0.005	0.006	0.006	0.005	0.005	0.004	0.005	0.005	0.007	0.006	0.005	0.006	0.004	0.004	0.007	0.004	0.006	0.008	0.007	0.01	0.005	0.005	0.005	0.005
KE69	6.529	0.461	2.85675e-42	6.74633e-42	Enriched	NA	NA	NA	0	0	0	0	0	0.001	0	0	0	0	0	0	0	0	0	0	0	0	0	0	0	0	0	0.001	0	0	0	0	0	0	0	0	0	0	0	0	0	0	0	0	0
KE189	6.529	0.461	2.85675e-42	6.74633e-42	Enriched	Environmental Information Processing	Signal Transduction	Notch signaling pathway	0	0	0	0	0	0.001	0	0	0	0	0	0	0	0	0	0	0	0	0	0	0	0	0	0.001	0	0	0	0	0	0	0	0	0	0	0	0	0	0	0	0	0
KE320	6.529	0.461	2.85675e-42	6.74633e-42	Enriched	Environmental Information Processing	Signal Transduction	Wnt signaling pathway	0	0	0	0	0	0.001	0	0	0	0	0	0	0	0	0	0	0	0	0	0	0	0	0	0.001	0	0	0	0	0	0	0	0	0	0	0	0	0	0	0	0	0
KE278	1.613	7.513	6.07876e-42	1.41377e-41	Enriched	Metabolism	Lipid Metabolism	Steroid biosynthesis	0.027	0.008	0.026	0.03	0.029	0.033	0.03	0.035	0.031	0.027	0.031	0.028	0.031	0.025	0.027	0.028	0.029	0.03	0.029	0.031	0.024	0.026	0.023	0.025	0.025	0.026	0.028	0.03	0.03	0.02	0.022	0.024	0.021	0.02	0.025	0.025	0.029	0.018	0.025	0.024	0.021
KE47	5.062	-4.842	3.20167e-41	7.33517e-41	Enriched	Environmental Information Processing	Signaling Molecules and Interaction	CAM ligands	0	0	0	0	0	0	0	0	0	0	0	0	0	0	0	0	0	0	0	0	0	0	0	0	0	0	0	0	0	0	0	0	0	0	0	0	0	0	0	0	0
KE136	10.895	0.595	4.10289e-41	9.33028e-41	Enriched	Metabolism	Glycan Biosynthesis and Metabolism	GlycosylphosphatidylinositolGPIRice seedanchor biosynthesis	0	0	0	0	0	0	0	0	0	0	0	0.001	0	0	0	0	0	0.001	0	0.001	0	0	0	0	0	0	0	0	0	0	0	0	0	0	0	0	0	0	0.001	0.002	0
KE92	5.041	-4.856	4.96858e-41	1.12158e-40	Enriched	Environmental Information Processing	Signaling Molecules and Interaction	ECMRice seedreceptor interaction	0	0	0	0	0	0	0	0	0	0	0	0	0	0	0	0	0	0	0	0	0	0	0	0	0	0	0	0	0	0	0	0	0	0	0	0	0	0	0	0	0
KE70	1.798	6.192	6.85706e-37	1.47211e-36	Enriched	Organismal Systems	Environmental Adaptation	Circadian rhythm Rice seed plant	0.011	0.003	0.011	0.012	0.011	0.01	0.009	0.014	0.013	0.009	0.012	0.007	0.015	0.01	0.01	0.01	0.012	0.007	0.01	0.012	0.013	0.011	0.011	0.012	0.01	0.012	0.011	0.015	0.01	0.009	0.013	0.011	0.011	0.012	0.012	0.014	0.014	0.012	0.006	0.007	0.009
KE83	1.315	6.563	3.79422e-35	8.03327e-35	Enriched	Metabolism	Metabolism of Other Amino Acids	DRice seedArginine and DRice seedornithine metabolism	0.013	0.005	0.014	0.012	0.014	0.012	0.012	0.013	0.013	0.014	0.013	0.015	0.013	0.013	0.013	0.012	0.011	0.014	0.013	0.013	0.014	0.014	0.014	0.015	0.015	0.013	0.013	0.012	0.014	0.011	0.011	0.016	0.009	0.013	0.015	0.012	0.012	0.015	0.023	0.021	0.015
KE310	4.699	-2.054	4.83425e-35	1.01652e-34	Enriched	Environmental Information Processing	Signal Transduction	VEGF signaling pathway	0	0	0	0	0	0	0	0	0	0	0	0	0	0	0	0	0	0	0	0	0	0	0	0	0	0	0	0	0	0	0	0	0	0	0	0	0	0	0	0	0
KE155	4.698	-2.054	5.04506e-35	1.05363e-34	Enriched	NA	NA	NA	0	0	0	0	0	0	0	0	0	0	0	0	0	0	0	0	0	0	0	0	0	0	0	0	0	0	0	0	0	0	0	0	0	0	0	0	0	0	0	0	0
KE31	2.234	5.2	9.9445e-35	2.06281e-34	Enriched	Metabolism	Biosynthesis of Other Secondary Metabolites	Betalain biosynthesis	0.006	0.001	0.005	0.007	0.006	0.007	0.007	0.008	0.006	0.004	0.005	0.006	0.005	0.004	0.005	0.004	0.006	0.006	0.005	0.005	0.005	0.004	0.004	0.004	0.004	0.005	0.006	0.005	0.005	0.007	0.005	0.005	0.009	0.005	0.005	0.006	0.01	0.004	0.005	0.006	0.003
KE108	4.679	4.898	1.53494e-34	3.1626e-34	Enriched	Metabolism	Biosynthesis of Other Secondary Metabolites	Flavone and flavonol biosynthesis	0.005	0	0.005	0.006	0.006	0.006	0.005	0.009	0.007	0.004	0.005	0.004	0.006	0.005	0.004	0.005	0.006	0.004	0.005	0.005	0.005	0.005	0.004	0.005	0.004	0.006	0.006	0.006	0.006	0.004	0.005	0.005	0.006	0.004	0.006	0.007	0.008	0.004	0.003	0.004	0.003
KE99	1.617	7.076	1.9049e-34	3.8987e-34	Enriched	Metabolism	Lipid Metabolism	Ether lipid metabolism	0.02	0.006	0.019	0.021	0.02	0.019	0.016	0.026	0.021	0.018	0.02	0.014	0.021	0.019	0.017	0.019	0.021	0.015	0.019	0.02	0.021	0.018	0.018	0.02	0.018	0.022	0.021	0.022	0.02	0.019	0.021	0.023	0.02	0.02	0.029	0.022	0.026	0.02	0.014	0.014	0.022
KE153	3.774	3.043	6.37748e-33	1.27967e-32	Enriched	Metabolism	Biosynthesis of Other Secondary Metabolites	Isoflavonoid biosynthesis	0.001	0	0.001	0.002	0.001	0.001	0.001	0.002	0.001	0.001	0.002	0.001	0.002	0.002	0.001	0.002	0.002	0.001	0.001	0.002	0.002	0.002	0.001	0.002	0.001	0.002	0.002	0.002	0.002	0.001	0.003	0.001	0.002	0.001	0.001	0.001	0.001	0.001	0.001	0.001	0.001
KE322	0.233	8.328	1.32187e-32	2.61815e-32	Enriched	Metabolism	Metabolism of Terpenoids and Polyketides	Zeatin biosynthesis	0.036	0.027	0.037	0.035	0.036	0.037	0.036	0.036	0.037	0.038	0.036	0.038	0.035	0.038	0.038	0.038	0.036	0.038	0.038	0.037	0.036	0.038	0.037	0.036	0.036	0.036	0.037	0.034	0.038	0.037	0.037	0.036	0.037	0.037	0.036	0.034	0.035	0.036	0.037	0.037	0.037
KE252	0.188	10.302	3.85747e-32	7.59131e-32	Enriched	Genetic Information Processing	Transcription	RNA polymerase	0.141	0.108	0.144	0.143	0.145	0.156	0.155	0.144	0.145	0.142	0.142	0.144	0.146	0.141	0.146	0.142	0.136	0.146	0.144	0.145	0.141	0.145	0.143	0.141	0.14	0.143	0.144	0.148	0.148	0.132	0.141	0.13	0.134	0.138	0.131	0.138	0.132	0.137	0.135	0.141	0.137
KE141	3.817	-1.229	3.7309e-31	7.20368e-31	Enriched	Organismal Systems	Immune System	Hematopoietic cell lineage	0	0	0	0	0	0	0	0	0	0	0	0	0	0	0	0	0	0	0	0	0	0	0	0	0	0	0	0	0	0	0	0	0	0	0	0	0	0	0	0	0
KE311	0.145	12.842	4.43617e-31	8.51191e-31	Enriched	Metabolism	Amino Acid Metabolism	Valine leucine and isoleucine biosynthesis	0.811	0.641	0.818	0.812	0.801	0.814	0.813	0.8	0.824	0.799	0.803	0.803	0.818	0.807	0.81	0.805	0.813	0.806	0.818	0.808	0.823	0.812	0.809	0.801	0.791	0.81	0.817	0.815	0.816	0.83	0.85	0.794	0.85	0.826	0.792	0.829	0.811	0.811	0.773	0.803	0.783
KE115	4.821	-1.876	5.03064e-31	9.59259e-31	Enriched	Environmental Information Processing	Signaling Molecules and Interaction	G proteinRice seedcoupled receptors	0	0	0	0	0	0	0	0	0	0	0	0	0	0	0	0	0	0	0	0	0	0	0	0	0	0	0	0	0	0	0	0	0	0	0	0	0	0	0	0	0
KE80	0.167	11.071	6.12657e-30	1.16102e-29	Enriched	Cellular Processes	Cell Motility	Cytoskeleton proteins	0.239	0.187	0.242	0.234	0.234	0.24	0.239	0.232	0.235	0.25	0.237	0.245	0.233	0.242	0.244	0.241	0.237	0.244	0.244	0.239	0.241	0.243	0.246	0.242	0.244	0.238	0.241	0.229	0.242	0.246	0.248	0.229	0.245	0.246	0.221	0.227	0.233	0.244	0.246	0.246	0.243
KE102	0.103	12.424	1.03125e-28	1.93044e-28	Enriched	Metabolism	Lipid Metabolism	Fatty acid biosynthesis	0.6	0.489	0.613	0.605	0.592	0.602	0.596	0.626	0.622	0.595	0.613	0.582	0.617	0.599	0.596	0.598	0.597	0.585	0.598	0.611	0.606	0.607	0.594	0.602	0.597	0.606	0.608	0.602	0.609	0.582	0.605	0.61	0.603	0.589	0.6	0.607	0.606	0.584	0.574	0.583	0.583
KE268	0.158	11.867	3.65749e-28	6.80515e-28	Enriched	Metabolism	Metabolism of Other Amino Acids	Selenocompound metabolism	0.414	0.324	0.411	0.414	0.409	0.412	0.41	0.419	0.42	0.406	0.415	0.403	0.422	0.411	0.41	0.409	0.411	0.404	0.409	0.416	0.417	0.413	0.408	0.407	0.402	0.407	0.413	0.416	0.412	0.42	0.428	0.414	0.435	0.419	0.409	0.419	0.423	0.41	0.393	0.402	0.406
KE11	0.145	13.348	3.44645e-27	6.37386e-27	Enriched	Metabolism	Carbohydrate Metabolism	Amino sugar and nucleotide sugar metabolism	1.151	0.91	1.104	1.186	1.192	1.187	1.184	1.171	1.141	1.099	1.145	1.207	1.143	1.132	1.142	1.133	1.151	1.2	1.149	1.154	1.143	1.144	1.112	1.102	1.093	1.102	1.143	1.128	1.146	1.175	1.207	1.05	1.242	1.145	1.056	1.106	1.201	1.1	1.09	1.138	1.073
KE172	0.983	8.934	1.70437e-25	3.13319e-25	Enriched	Cellular Processes	Cell Growth and Death	Meiosis Rice seed yeast	0.066	0.029	0.058	0.08	0.08	0.076	0.085	0.069	0.066	0.051	0.065	0.063	0.063	0.06	0.064	0.06	0.062	0.064	0.063	0.062	0.062	0.065	0.056	0.063	0.065	0.06	0.065	0.064	0.063	0.057	0.049	0.065	0.05	0.056	0.055	0.068	0.076	0.059	0.075	0.069	0.064
KE196	0.73	9.594	1.77676e-25	3.2276e-25	Enriched	Metabolism	Glycan Biosynthesis and Metabolism	Other glycan degradation	0.099	0.052	0.116	0.088	0.087	0.095	0.087	0.128	0.12	0.084	0.092	0.08	0.097	0.096	0.098	0.091	0.108	0.084	0.106	0.097	0.104	0.104	0.088	0.094	0.089	0.111	0.108	0.087	0.109	0.097	0.111	0.109	0.127	0.1	0.101	0.1	0.114	0.095	0.062	0.08	0.074
KE168	0.755	8.649	4.72404e-25	8.53107e-25	Enriched	Cellular Processes	Transport and Catabolism	Lysosome	0.052	0.027	0.064	0.048	0.047	0.052	0.046	0.07	0.065	0.044	0.051	0.04	0.056	0.05	0.051	0.046	0.055	0.043	0.054	0.053	0.055	0.057	0.047	0.054	0.051	0.059	0.055	0.05	0.056	0.043	0.054	0.053	0.06	0.049	0.052	0.052	0.059	0.049	0.03	0.039	0.036
KE82	0.158	9.695	4.79225e-25	8.60364e-25	Enriched	Metabolism	Metabolism of Other Amino Acids	DRice seedAlanine metabolism	0.092	0.072	0.093	0.09	0.088	0.089	0.089	0.089	0.092	0.093	0.093	0.093	0.093	0.093	0.092	0.093	0.089	0.092	0.089	0.093	0.093	0.094	0.093	0.093	0.093	0.091	0.092	0.093	0.091	0.092	0.092	0.093	0.092	0.094	0.092	0.092	0.088	0.095	0.095	0.096	0.096
KE321	0.408	8.665	2.22287e-23	3.96757e-23	Enriched	Metabolism	Xenobiotics Biodegradation and Metabolism	Xylene degradation	0.048	0.032	0.046	0.048	0.048	0.04	0.039	0.046	0.048	0.05	0.049	0.038	0.053	0.046	0.045	0.047	0.052	0.038	0.051	0.048	0.05	0.045	0.047	0.048	0.046	0.049	0.047	0.054	0.044	0.052	0.052	0.051	0.053	0.053	0.05	0.055	0.056	0.049	0.045	0.041	0.045
KE77	2.416	2.052	2.75625e-23	4.87122e-23	Enriched	Metabolism	Enzyme Families	Cytochrome P450	0.001	0	0.001	0.001	0.001	0.001	0.001	0.001	0.001	0.001	0.001	0.001	0.001	0	0.001	0.001	0.001	0.001	0.001	0.001	0.001	0	0.001	0	0.001	0.001	0	0.001	0	0	0	0	0	0	0	0	0.001	0	0.001	0.001	0
KE96	0.145	13.176	2.78285e-23	4.88191e-23	Enriched	Unclassified	Metabolism	Energy metabolism	1.022	0.81	1.03	1.028	1.062	1.052	1.065	1.023	1.019	1.053	1.004	1.058	0.974	1.03	1.042	1.033	0.995	1.06	1.059	1.005	0.998	1.043	1.023	1.022	1.034	1.003	1.036	0.96	1.06	1.007	0.964	1.033	0.99	0.989	1.032	0.988	1.004	1.017	1.097	1.073	1.045
KE298	0.184	12.026	1.13732e-19	1.93975e-19	Enriched	Genetic Information Processing	Translation	Translation factors	0.465	0.358	0.47	0.459	0.464	0.483	0.477	0.462	0.47	0.469	0.471	0.487	0.469	0.472	0.476	0.471	0.458	0.489	0.474	0.479	0.467	0.48	0.465	0.463	0.459	0.46	0.473	0.46	0.48	0.469	0.474	0.44	0.483	0.462	0.439	0.441	0.445	0.456	0.461	0.477	0.464
KE188	0.507	9.124	2.12368e-19	3.60205e-19	Enriched	Genetic Information Processing	Replication and Repair	NonRice seedhomologous endRice seedjoining	0.068	0.042	0.066	0.07	0.068	0.064	0.064	0.075	0.074	0.059	0.069	0.054	0.075	0.063	0.061	0.063	0.07	0.055	0.064	0.067	0.071	0.061	0.062	0.066	0.062	0.07	0.065	0.079	0.061	0.059	0.067	0.074	0.058	0.071	0.082	0.084	0.077	0.072	0.059	0.057	0.06
KE214	0.184	11.43	1.65208e-18	2.77152e-18	Enriched	Cellular Processes	Transport and Catabolism	Peroxisome	0.308	0.238	0.301	0.307	0.302	0.289	0.291	0.296	0.302	0.304	0.304	0.295	0.311	0.307	0.302	0.305	0.298	0.296	0.288	0.301	0.312	0.305	0.308	0.306	0.307	0.309	0.3	0.319	0.288	0.322	0.306	0.321	0.31	0.32	0.319	0.324	0.309	0.322	0.33	0.311	0.332
KE325	0.307	8.476	6.81271e-18	1.13054e-17	Enriched	Metabolism	Biosynthesis of Other Secondary Metabolites	betaRice seedLactam resistance	0.041	0.029	0.041	0.043	0.044	0.041	0.04	0.052	0.045	0.035	0.041	0.032	0.043	0.039	0.039	0.039	0.042	0.033	0.04	0.04	0.043	0.042	0.038	0.042	0.041	0.043	0.042	0.042	0.042	0.035	0.041	0.045	0.038	0.037	0.046	0.043	0.046	0.04	0.036	0.035	0.04
KE93	0.5	8.369	9.02136e-18	1.48901e-17	Enriched	Unclassified	Cellular Processes and Signaling	Electron transfer carriers	0.04	0.025	0.036	0.043	0.048	0.044	0.047	0.034	0.034	0.041	0.038	0.051	0.035	0.041	0.04	0.041	0.037	0.051	0.037	0.038	0.038	0.039	0.04	0.037	0.037	0.032	0.035	0.037	0.035	0.04	0.036	0.036	0.035	0.04	0.034	0.036	0.04	0.039	0.051	0.043	0.045
KE207	4.101	0.694	8.15049e-16	1.32392e-15	Enriched	NA	NA	NA	0	0	0	0	0	0	0	0	0	0	0	0	0.001	0	0	0	0	0.001	0	0	0	0	0	0	0	0	0	0	0	0	0	0	0	0	0	0	0	0	0	0	0
KE13	0.262	11.992	8.32683e-16	1.34544e-15	Enriched	Metabolism	Xenobiotics Biodegradation and Metabolism	Aminobenzoate degradation	0.464	0.34	0.45	0.502	0.477	0.436	0.457	0.471	0.469	0.444	0.447	0.365	0.469	0.446	0.438	0.449	0.474	0.375	0.435	0.428	0.474	0.435	0.453	0.46	0.461	0.485	0.449	0.484	0.425	0.465	0.454	0.527	0.439	0.482	0.523	0.554	0.526	0.495	0.438	0.401	0.488
KE186	0.149	12.944	8.95481e-16	1.43933e-15	Enriched	Metabolism	Energy Metabolism	Nitrogen metabolism	0.871	0.689	0.897	0.865	0.898	0.874	0.888	0.878	0.875	0.885	0.861	0.901	0.835	0.87	0.877	0.875	0.852	0.887	0.907	0.862	0.85	0.877	0.872	0.885	0.886	0.878	0.889	0.835	0.91	0.832	0.817	0.884	0.81	0.852	0.894	0.841	0.853	0.872	0.958	0.937	0.878
KE151	0.239	9.553	2.38118e-15	3.80741e-15	Enriched	Organismal Systems	Endocrine System	Insulin signaling pathway	0.085	0.063	0.086	0.081	0.085	0.087	0.085	0.084	0.085	0.088	0.084	0.092	0.082	0.088	0.09	0.088	0.085	0.093	0.093	0.087	0.082	0.089	0.085	0.084	0.086	0.081	0.089	0.078	0.094	0.088	0.084	0.08	0.09	0.082	0.077	0.076	0.081	0.081	0.091	0.093	0.086
KE316	2.269	3.617	4.48601e-14	7.06259e-14	Enriched	NA	NA	NA	0.002	0	0.002	0.002	0.001	0.003	0.002	0.002	0.002	0.002	0.002	0.004	0.002	0.001	0.002	0.002	0.002	0.004	0.002	0.002	0.002	0.002	0.002	0.001	0.002	0.002	0.002	0.001	0.002	0.001	0.001	0.001	0.001	0.002	0.001	0.001	0.001	0.002	0.006	0.005	0.001
KE293	0.15	10.943	5.99941e-12	9.16328e-12	Enriched	Metabolism	Xenobiotics Biodegradation and Metabolism	Toluene degradation	0.218	0.172	0.218	0.213	0.215	0.206	0.208	0.212	0.219	0.217	0.214	0.196	0.225	0.216	0.211	0.211	0.224	0.2	0.217	0.212	0.23	0.215	0.223	0.226	0.217	0.218	0.216	0.227	0.214	0.215	0.237	0.232	0.213	0.229	0.231	0.229	0.218	0.235	0.212	0.21	0.218
KE249	0.07	13.464	7.78325e-12	1.1829e-11	Enriched	Metabolism	Carbohydrate Metabolism	Pyruvate metabolism	1.221	1.017	1.2	1.235	1.242	1.235	1.244	1.171	1.201	1.224	1.194	1.255	1.201	1.22	1.219	1.214	1.218	1.257	1.229	1.2	1.209	1.208	1.213	1.189	1.193	1.191	1.203	1.199	1.203	1.257	1.203	1.202	1.251	1.251	1.182	1.238	1.236	1.233	1.221	1.199	1.239
KE219	0.219	9.964	9.83184e-12	1.48688e-11	Enriched	Metabolism	Biosynthesis of Other Secondary Metabolites	Phenylpropanoid biosynthesis	0.113	0.085	0.115	0.112	0.11	0.106	0.102	0.125	0.119	0.103	0.11	0.095	0.114	0.109	0.108	0.108	0.119	0.095	0.116	0.11	0.119	0.11	0.108	0.108	0.105	0.112	0.114	0.112	0.112	0.115	0.132	0.111	0.127	0.12	0.115	0.121	0.127	0.117	0.086	0.097	0.097
KE246	0.257	8.77	3.37828e-11	5.05917e-11	Enriched	Organismal Systems	Excretory System	Proximal tubule bicarbonate reclamation	0.05	0.036	0.051	0.048	0.048	0.049	0.048	0.052	0.053	0.045	0.047	0.046	0.05	0.048	0.049	0.048	0.051	0.047	0.053	0.049	0.047	0.049	0.045	0.046	0.044	0.048	0.053	0.049	0.053	0.055	0.049	0.05	0.06	0.048	0.054	0.054	0.054	0.045	0.039	0.045	0.046
KE223	0.215	11.46	3.39277e-10	5.03179e-10	Enriched	Metabolism	Energy Metabolism	Photosynthesis	0.317	0.239	0.332	0.31	0.319	0.344	0.33	0.321	0.317	0.337	0.321	0.334	0.306	0.326	0.343	0.332	0.309	0.343	0.329	0.324	0.307	0.343	0.326	0.331	0.354	0.304	0.313	0.291	0.328	0.309	0.306	0.301	0.314	0.3	0.295	0.281	0.302	0.3	0.321	0.315	0.309
KE44	0.083	13.354	1.0786e-09	1.57682e-09	Enriched	Metabolism	Carbohydrate Metabolism	Butanoate metabolism	1.136	0.94	1.093	1.178	1.168	1.096	1.129	1.066	1.1	1.131	1.116	1.076	1.16	1.129	1.108	1.127	1.114	1.093	1.071	1.103	1.149	1.098	1.143	1.123	1.118	1.13	1.085	1.205	1.041	1.18	1.127	1.19	1.115	1.183	1.175	1.236	1.169	1.186	1.136	1.045	1.231
KE158	0.281	9.15	2.38796e-09	3.47443e-09	Enriched	Metabolism	Lipid Metabolism	Linoleic acid metabolism	0.065	0.047	0.067	0.07	0.066	0.067	0.073	0.066	0.065	0.064	0.06	0.058	0.061	0.063	0.063	0.063	0.066	0.059	0.061	0.059	0.066	0.063	0.063	0.064	0.066	0.067	0.062	0.062	0.06	0.063	0.057	0.071	0.059	0.067	0.063	0.071	0.073	0.069	0.066	0.061	0.067
KE81	2.336	-6.228	1.03059e-07	1.47847e-07	Enriched	Organismal Systems	Immune System	Cytosolic DNARice seedsensing pathway	0	0	0	0	0	0	0	0	0	0	0	0	0	0	0	0	0	0	0	0	0	0	0	0	0	0	0	0	0	0	0	0	0	0	0	0	0	0	0	0	0
KE132	0.375	7.951	3.06474e-07	4.33582e-07	Enriched	Metabolism	Glycan Biosynthesis and Metabolism	Glycosaminoglycan degradation	0.029	0.02	0.036	0.027	0.026	0.028	0.025	0.038	0.037	0.025	0.029	0.022	0.032	0.029	0.029	0.027	0.032	0.024	0.03	0.03	0.032	0.033	0.027	0.032	0.029	0.035	0.031	0.03	0.031	0.024	0.033	0.03	0.034	0.029	0.03	0.03	0.032	0.028	0.016	0.021	0.021
KE1	1.686	4.167	4.31596e-07	6.07798e-07	Enriched	Metabolism	Xenobiotics Biodegradation and Metabolism	111Rice seedTrichloroRice seed22Rice seedbis4Rice seedchlorophenylethane DDT degradation	0.003	0.001	0.002	0.003	0.004	0.003	0.003	0.002	0.002	0.003	0.002	0.004	0.002	0.003	0.003	0.002	0.002	0.004	0.003	0.002	0.003	0.003	0.003	0.003	0.003	0.002	0.002	0.002	0.002	0.002	0.002	0.003	0.002	0.004	0.003	0.002	0.003	0.003	0.003	0.003	0.003
KE66	0.209	9.937	1.27361e-06	1.78537e-06	Enriched	Metabolism	Xenobiotics Biodegradation and Metabolism	Chlorocyclohexane and chlorobenzene degradation	0.11	0.084	0.111	0.114	0.112	0.106	0.11	0.122	0.119	0.1	0.103	0.077	0.108	0.104	0.104	0.102	0.124	0.079	0.119	0.099	0.119	0.104	0.105	0.113	0.111	0.117	0.112	0.107	0.11	0.099	0.111	0.125	0.098	0.113	0.126	0.131	0.13	0.121	0.096	0.092	0.098
KE116	2.392	-6.217	1.47221e-06	2.0544e-06	Enriched	Environmental Information Processing	Signaling Molecules and Interaction	GTPRice seedbinding proteins	0	0	0	0	0	0	0	0	0	0	0	0	0	0	0	0	0	0	0	0	0	0	0	0	0	0	0	0	0	0	0	0	0	0	0	0	0	0	0	0	0
KE56	0.413	9.001	1.53493e-06	2.13224e-06	Enriched	Metabolism	Metabolism of Terpenoids and Polyketides	Carotenoid biosynthesis	0.061	0.04	0.058	0.065	0.061	0.065	0.066	0.064	0.064	0.052	0.063	0.058	0.068	0.056	0.061	0.055	0.056	0.059	0.056	0.063	0.063	0.063	0.057	0.06	0.061	0.057	0.06	0.064	0.058	0.063	0.066	0.054	0.069	0.054	0.051	0.059	0.068	0.049	0.051	0.058	0.046
KE42	0.241	10.109	4.92368e-06	6.62969e-06	Enriched	Metabolism	Xenobiotics Biodegradation and Metabolism	Bisphenol degradation	0.125	0.093	0.12	0.152	0.138	0.13	0.141	0.13	0.125	0.113	0.12	0.101	0.123	0.116	0.117	0.119	0.128	0.103	0.113	0.112	0.126	0.117	0.117	0.12	0.125	0.13	0.118	0.126	0.112	0.121	0.114	0.133	0.115	0.121	0.119	0.147	0.152	0.126	0.116	0.108	0.124
KE285	0.171	10.547	5.67799e-06	7.61198e-06	Enriched	Metabolism	Lipid Metabolism	Synthesis and degradation of ketone bodies	0.166	0.13	0.16	0.17	0.167	0.151	0.155	0.154	0.159	0.167	0.159	0.143	0.169	0.165	0.158	0.162	0.166	0.145	0.157	0.155	0.171	0.155	0.169	0.164	0.164	0.169	0.158	0.178	0.147	0.178	0.167	0.186	0.163	0.187	0.192	0.197	0.18	0.185	0.159	0.139	0.185
KE234	0.496	6.95	4.17261e-05	5.42794e-05	Enriched	Metabolism	Lipid Metabolism	Primary bile acid biosynthesis	0.015	0.009	0.013	0.018	0.015	0.014	0.015	0.012	0.014	0.014	0.015	0.014	0.016	0.014	0.014	0.014	0.014	0.014	0.011	0.014	0.014	0.013	0.014	0.013	0.014	0.016	0.013	0.018	0.011	0.019	0.015	0.015	0.018	0.018	0.015	0.019	0.017	0.015	0.013	0.013	0.016
KE30	0.132	12.352	0.000353906	0.000450826	Enriched	Metabolism	Xenobiotics Biodegradation and Metabolism	Benzoate degradation	0.575	0.461	0.568	0.592	0.582	0.515	0.538	0.552	0.569	0.58	0.555	0.468	0.585	0.566	0.552	0.566	0.586	0.477	0.565	0.537	0.59	0.536	0.583	0.572	0.572	0.598	0.553	0.611	0.526	0.581	0.572	0.665	0.536	0.621	0.684	0.682	0.625	0.633	0.558	0.491	0.613
KE46	0.049	11.679	0.000811394	0.00102089	Enriched	Metabolism	Carbohydrate Metabolism	C5Rice seedBranched dibasic acid metabolism	0.352	0.297	0.353	0.358	0.355	0.365	0.363	0.352	0.355	0.35	0.348	0.36	0.35	0.35	0.357	0.352	0.352	0.363	0.36	0.351	0.353	0.352	0.351	0.343	0.341	0.35	0.355	0.347	0.359	0.356	0.366	0.341	0.362	0.344	0.338	0.35	0.349	0.34	0.349	0.354	0.338
KE6	0.022	13.171	0.000881062	0.00110402	Enriched	Metabolism	Amino Acid Metabolism	Alanine aspartate and glutamate metabolism	0.983	0.847	1.001	0.968	0.969	0.979	0.97	0.987	0.993	0.989	0.98	0.976	0.985	0.99	0.991	0.992	0.98	0.975	0.983	0.985	0.99	0.992	0.991	0.985	0.979	0.988	0.98	0.983	0.982	0.973	1.006	0.979	0.986	1.005	0.977	0.979	0.972	1.003	0.975	0.984	0.979
KE309	0.128	7.854	0.00264502	0.00327428	Enriched	Genetic Information Processing	Folding Sorting and Degradation	Ubiquitin system	0.025	0.02	0.022	0.027	0.028	0.024	0.024	0.027	0.026	0.022	0.028	0.024	0.032	0.024	0.023	0.023	0.026	0.024	0.023	0.028	0.028	0.025	0.025	0.026	0.023	0.025	0.024	0.035	0.022	0.022	0.031	0.02	0.024	0.026	0.024	0.028	0.025	0.026	0.02	0.023	0.021
KE218	0.036	12.839	0.00861936	0.0105424	Enriched	Metabolism	Amino Acid Metabolism	Phenylalanine tyrosine and tryptophan biosynthesis	0.784	0.668	0.79	0.77	0.779	0.795	0.789	0.772	0.783	0.785	0.785	0.817	0.781	0.795	0.797	0.791	0.775	0.819	0.795	0.794	0.79	0.8	0.788	0.782	0.778	0.771	0.786	0.769	0.796	0.792	0.807	0.752	0.809	0.791	0.753	0.751	0.762	0.785	0.783	0.799	0.782
KE253	0.112	10.004	0.0159891	0.0194018	Enriched	Genetic Information Processing	Translation	RNA transport	0.112	0.09	0.113	0.111	0.114	0.134	0.131	0.111	0.112	0.113	0.115	0.133	0.114	0.111	0.118	0.112	0.107	0.136	0.121	0.119	0.105	0.114	0.111	0.105	0.107	0.112	0.117	0.11	0.124	0.112	0.105	0.096	0.116	0.103	0.096	0.1	0.103	0.097	0.111	0.121	0.104
KE238	0.031	13.256	0.0182064	0.0220054	Enriched	Metabolism	Carbohydrate Metabolism	Propanoate metabolism	1.046	0.897	1.007	1.092	1.087	1.022	1.044	1.014	1.027	1.037	1.031	0.985	1.063	1.037	1.022	1.036	1.03	0.998	1.002	1.02	1.041	1.013	1.046	1.024	1.025	1.04	1.015	1.098	0.986	1.07	1.026	1.099	1.027	1.076	1.095	1.131	1.087	1.074	1.029	0.964	1.112
[truncated: 66 more columns]
